# Supplementary material for: Obligate Insect Endosymbionts Exhibit Increased Ortholog Length Variation and Loss of Large Accessory Proteins Concurrent with Genome Shrinkage
Source: Genome Biol Evol. 2014 Mar 26;6(4):763–75. doi: 10.1093/gbe/evu055 (PMC4007534; doi:10.1093/gbe/evu055)
Supplement: Supplementary Data [file supp_evu055_Supplementary_Materials_S1.xlsx]

## Sheet: Genome_Descriptions
Enterobacteriaceae	Species	Genome_Size(Mb)	Life_Style	NCBI_Accession		Flavobacteriaceae	Alternative_codes	Species	Genome_Size	Life_Style	NCBI_Accession
BaJF98	Buchnera aphidicola JF98 Acyrthosiphon pisum	0.64	OIE	NC_017254.1		BGE	bgerma	Blattabacterium Blattella germanica Bge	0.640935	OIE	NC_013454.1
baJF99	Buchnera aphidicola JF99 Acyrthosiphon pisum	0.64	OIE	NC_017253.1		BGIGA	bgigan	Blattabacterium Blaberus giganteus	0.632588	OIE	NC_017924.1
bapAPS	Buchnera aphidicola APS Acyrthosiphon pisum	0.66	OIE	NC_002528.1		BOR	borien	Blattabacterium Blatta orientalis Tarazona	0.638184	OIE	NC_020195.1
baph5A	Buchnera aphidicola 5A Acyrthosiphon pisum	0.64	OIE	NC_011833.1		BPAA	bpaasp	Blattabacterium Panesthia angustipennis spadica BPAA	0.63249	OIE	NC_020510.1
baphAk	Buchnera aphidicola Ak Acyrthosiphon kondoi	0.65	OIE	NC_017256.1		BPLAN	bplane	Blattabacterium Periplaneta americana BPLAN	0.640442	OIE	NC_013418.2
baphBp	Buchnera aphidicola Bp Baizongia pistaciae	0.62	OIE	NC_004545.1		CPUCN	cpunct	Blattabacterium Cryptocercus punctulatus Cpu	0.609561	OIE	NC_016621.1
baphCc	Buchnera aphidicola Cc Cinara cedri	0.42	OIE	NC_008513.1		FBAL	fl3519	Flavobacteriaceae bacterium 3519 10	2.80699	nonOIE	NC_013062.1
baphSg	Buchnera aphidicola Sg Schizaphis graminum	0.64	OIE	NC_004061.1		FBRA	fbra15	Flavobacterium branchiophilum FL 15	3.56329	nonOIE	NC_016001.1
baphTu	Buchnera aphidicola Tuc7 Acyrthosiphon pisum	0.64	OIE	NC_011834.1		FCOL	fcolum	Flavobacterium columnare ATCC 49512	3.16243	nonOIE	NC_016510.2
baphUa	Buchnera aphidicola Ua Uroleucon ambrosiae	0.63	OIE	NC_017259.1		FIND	findic	Flavobacterium indicum GPTSA100 9	2.99309	nonOIE	NC_017025.1
baumHc	Baumannia cicadellinicola Hc	0.686194	OIE	NC_007984.1		FJOH	fjohns	Flavobacterium johnsoniae UW101	6.09687	nonOIE	NC_009441.1
blochc	Candidatus Blochmannia chromaiodes 640	0.791219	OIE	NC_020075.1		FPSYCH	fpsych	Flavobacterium psychrophilum JIP02 86	2.86199	nonOIE	NC_009613.1
blochf	Candidatus Blochmannia floridanus	0.705557	OIE	NC_005061.1		MADAR	madarw	Blattabacterium Mastotermes darwiniensis MADAR	0.590336	OIE	NC_016146.1
blochp	Candidatus Blochmannia Pennsylvanicus BPEN	0.791654	OIE	NC_007292.1		r15868	r15868	Riemerella anatipestifer ATCC 11845 DSM 15868	2.15512	nonOIE	NC_014738.1
blochv	Candidatus Blochmannia vafer BVAF	0.722585	OIE	NC_014909.2		RANAGD	ranagd	Riemerella anatipestifer RA GD	2.16638	nonOIE	NC_017569.1
dicdad	Dickeya dadantii Ech703	4.68	nonOIE	NC_012880.1		RANAYM	ranaym	Riemerella anatipestifer RA YM	2.1302	noOIE	AENH01
diczea	Dickeya zeae Ech1591	4.81	nonOIE	NC_012912.1		RANCH1	ranch1	Riemerella anatipestifer RA CH 1	2.30952	nonOIE	NC_018609.1
entclo	Enterobacter cloacae ATCC 13047	5.6	nonOIE	NC_014121.1		RANCH2	ranch2	Riemerella anatipestifer RA CH 2	2.16632	nonOIE	NC_020125.1
erwamy	Erwinia amylovora CFBP1430	3.83	nonOIE	NC_013961.1		SMCARI	smcari	Candidatus Sulcia muelleri CARI	0.276511	OIE	NC_014499.1
erwEjp	Erwinia Ejp617	3.96	nonOIE	NC_017445.1		SMDIM	smdmin	Candidatus Sulcia muelleri DMIN	0.243933	OIE	NC_014004.1
erwpyr	Erwinia pyrifoliae Ep1 96	4.07	nonOIE	NC_012214.1		SMDSEM	smdsem	Candidatus Sulcia muelleri SMDSEM	0.276984	OIE	NC_013123.1
glapsy	Glaciecola psychrophila 170	5.41	nonOIE	NC_020514.1		SMGWSS	smgwss	Candidatus Sulcia muelleri GWSS	0.24553	OIE	NC_010118.1
morPCI	Candidatus Moranella endobia PCIT	0.54	OIE	NC_015735.1
morPCV	Candidatus Moranella endobia PCVAL	0.54	OIE	NC_021057.1
panvag	Pantoea vagans C9 1	4.89	nonOIE	NC_014562.1
pecatr	Pectobacterium atrosepticum SCRI1043	5.06	nonOIE	NC_004547.2
peccar	Pectobacterium carotovorum PC1	4.86	nonOIE	NC_012917.1
pecwas	Pectobacterium wasabiae WPP163	5.06	nonOIE	NC_013421.1
raquCI	Rahnella aquatilis CIP 78 65 ATCC 33071	5.45	nonOIE	NC_016818.1
raquHX	Rahnella aquatilis HX2	5.66	nonOIE	NC_017047.1
riesia	Candidatus Riesia pediculicola USDA	0.58	OIE	NC_014109.1
salbon	Salmonella bongori NCTC 12419	4.46	nonOIE	NC_015761.1
salent	Salmonella enterica serovar Dublin CT 02021853	4.92	nonOIE	NC_011205.1
sermar	Serratia marcescens FGI94	4.86	nonOIE	NC_020064.1
serpro	Serratia proteamaculans 568	5.5	nonOIE	NC_009832.1
sersym	Serratia symbiotica Cinara cedri	1.76	nonOIE	NC_016632.1
shigbo	Shigella boydii CDC 3083 94	4.87	nonOIE	NC_010658.1
shigdy	Shigella dysenteriae Sd197	4.56	nonOIE	NC_007606.1
shigfl	Shigella flexneri 2002017	4.89	nonOIE	NC_017328.1
shigso	Shigella sonnei 53G	5.22	nonOIE	NC_016822.1
sodglm	Sodalis glossinidius morsitans	4.29	nonOIE	NC_007712.1
wigbre	Wigglesworthia glossinidia endosymbiont of Glossina brevipalpis	0.7	OIE	NC_004344.2
wigmor	Wigglesworthia glossinidia endosymbiont of Glossina morsitans Yale colony	0.72	OIE	NC_016893.1
xenbov	Xenorhabdus bovienii SS 2004	4.23	nonOIE	NC_013892.1
xennem	Xenorhabdus nematophila ATCC 19061	4.59	nonOIE	NC_014228.1
yerent	Yersinia enterocolitica palearctica Y11	4.63	nonOIE	NC_017564.1
yerpes	Yersinia pestis Angola	4.69	nonOIE	NC_010159.1

## Sheet: Enterobacteriaceae_data
Genome	Genome_Size(Mb)	Life_Style	gidA	gyrB	dnaN	trmE	groES	efp	rplL	rplJ	rplA	rplK	secE	rpmG	fabB	rplT	dnaK	prsA	ydhD	pth	truA	lpdA	yadR	mraW	rpsB	frr	dnaQ	smpB	yfhC	rnc	mnmA	suhB	gapA	fldA	gpmA	tpiA	tatD	asnC	rpsO	greA	yrbA	rpmA	obgE	rpsI	rplM	rpsP	rplS	eno	clpP
BaJF98	0.64	OIE	628	803	366	453	96	189	122	165	231	142	127	55	406	118	637	315	108	182	266	473	114	271	244	185	237	162	161	226	368	266	332	171	231	255	264	466	89	159	80	68	245	130	142	79	115	434	208
baJF99	0.64	OIE	628	803	366	453	96	189	122	165	231	142	127	55	406	118	637	315	108	182	266	473	114	312	244	185	237	162	161	226	368	266	332	171	231	255	264	466	89	159	80	84	334	130	142	79	115	434	208
bapAPS	0.66	OIE	628	803	366	453	96	189	122	165	231	142	127	55	406	118	637	315	108	177	266	473	114	312	244	185	237	162	161	226	368	266	336	171	231	255	264	466	89	159	80	84	334	130	142	79	115	434	208
baph5A	0.64	OIE	628	803	366	453	96	189	122	165	231	142	127	55	406	118	637	315	108	177	266	473	114	312	244	185	237	162	161	226	368	266	336	171	231	255	264	466	89	159	80	84	334	130	142	79	115	434	208
baphAk	0.65	OIE	628	803	367	453	96	189	122	165	231	142	127	55	403	118	637	315	108	177	266	473	114	312	244	185	239	162	153	226	370	265	332	169	231	254	264	466	89	159	82	84	334	130	142	85	115	440	204
baphBp	0.62	OIE	626	804	371	459	97	189	122	168	233	146	127	55	407	126	638	315	108	207	264	475	115	315	228	183	245	158	162	226	370	266	333	174	232	252	265	466	89	159	79	85	338	130	144	87	118	431	205
baphCc	0.42	OIE	634	797	368	454	97	190	122	161	226	144	128	54	407	119	638	317	103	192	269	475	111	307	241	185	231	156	153	226	373	273	332	179	230	254	264	461	89	159	84	101	338	120	142	88	115	432	200
baphSg	0.64	OIE	631	803	366	456	96	187	122	165	231	142	127	55	407	118	638	315	107	182	263	476	114	312	244	185	234	163	151	226	367	269	332	154	230	254	264	466	89	159	80	84	333	130	142	85	115	434	197
baphTu	0.64	OIE	628	803	366	453	96	189	122	165	231	142	127	55	406	118	637	315	108	177	266	473	114	312	244	185	237	162	161	226	368	266	336	171	231	255	264	466	89	159	80	84	334	130	142	79	115	434	208
baphUa	0.63	OIE	627	802	368	453	96	187	122	165	231	142	127	55	406	118	637	315	111	177	265	468	114	309	237	185	238	159	144	226	370	263	334	169	231	270	265	466	89	159	80	84	334	130	143	85	115	434	204
baumHc	0.686194	OIE	631	802	370	457	97	189	121	166	234	142	127	55	406	120	631	312	119	193	267	470	115	317	232	185	240	161	158	225	368	268	332	176	237	256	266	467	89	158	85	84	336	132	142	88	115	433	205
blochc	0.791219	OIE	632	804	367	470	97	188	122	165	235	144	115	55	404	120	637	312	110	197	261	474	117	318	228	188	249	155	155	226	367	265	332	175	231	258	261	469	89	158	85	86	340	132	144	78	116	432	194
blochf	0.705557	OIE	634	806	367	474	97	187	126	165	235	146	124	53	405	118	643	314	111	197	252	470	119	321	231	188	258	148	159	232	369	274	333	175	232	262	259	470	90	162	84	85	305	130	139	82	117	447	209
blochp	0.791654	OIE	632	804	367	470	97	188	122	163	235	143	115	55	404	120	637	312	110	197	261	474	117	329	228	188	249	154	155	229	367	264	332	175	232	258	261	470	89	158	89	84	340	132	144	80	116	432	208
blochv	0.722585	OIE	636	808	369	474	97	191	126	166	237	146	124	57	403	118	646	314	110	194	255	477	116	330	234	188	251	153	155	231	366	278	336	171	235	271	262	468	89	160	86	86	361	132	139	84	114	440	215
dicdad	4.68	nonOIE	629	803	366	453	97	188	122	165	234	142	127	55	405	118	639	315	114	195	275	474	114	313	241	185	244	160	164	226	370	267	331	175	250	255	265	466	89	158	84	85	392	130	142	82	115	432	207
diczea	4.81	nonOIE	629	803	366	454	97	188	121	165	234	142	127	55	406	118	636	315	116	195	276	474	114	313	241	185	244	160	168	226	372	267	331	175	250	256	264	466	89	158	84	85	391	130	142	82	115	432	207
entclo	5.6	nonOIE	629	803	366	454	97	188	122	165	234	142	127	55	405	118	637	315	115	194	270	475	114	313	241	185	243	160	168	226	370	267	331	176	250	255	264	466	89	158	84	85	390	130	142	82	115	432	207
erwamy	3.83	nonOIE	629	802	366	454	97	188	121	167	234	142	127	55	407	118	637	315	112	195	271	475	114	312	241	185	249	160	159	226	369	267	331	176	250	255	263	466	89	160	84	85	392	130	142	82	115	431	207
erwEjp	3.96	nonOIE	629	802	366	454	97	187	121	167	234	142	127	55	407	118	637	315	112	195	271	475	114	313	240	185	252	160	166	226	369	267	331	176	250	255	264	466	89	160	84	85	392	130	142	82	115	431	207
erwpyr	4.07	nonOIE	629	802	366	454	97	188	121	167	234	142	132	55	407	118	637	315	112	195	271	475	114	313	243	185	252	160	166	226	369	267	331	176	250	255	263	466	89	160	84	85	392	130	142	82	115	431	207
glapsy	5.41	nonOIE	637	806	366	460	96	189	123	172	232	142	125	51	404	118	619	315	113	199	261	473	114	311	243	185	235	158	161	228	376	257	331	174	138	248	257	465	89	158	85	84	383	130	142	83	119	430	214
morPCI	0.54	OIE	629	804	367	458	97	188	122	165	234	142	131	55	403	119	632	315	108	198	264	478	115	327	237	184	246	159	176	229	370	261	334	171	238	264	262	468	89	160	81	85	341	130	142	84	115	431	194
morPCV	0.54	OIE	629	804	367	458	97	188	122	165	234	142	131	55	403	119	632	315	108	198	264	478	115	317	237	185	246	159	161	229	358	261	334	171	237	264	262	468	89	158	81	85	341	130	142	84	115	431	194
panvag	4.89	nonOIE	629	802	366	454	97	188	120	165	234	142	127	55	406	118	636	315	110	195	267	474	115	313	241	185	243	160	163	226	370	267	332	176	250	255	263	466	89	158	85	85	390	130	142	82	115	431	207
pecatr	5.06	nonOIE	629	805	366	454	97	188	121	165	234	142	127	55	405	118	635	315	116	195	283	475	115	314	241	185	245	160	174	226	368	267	334	175	250	255	265	466	89	159	84	85	390	130	142	82	115	431	207
peccar	4.86	nonOIE	629	805	366	454	97	188	121	165	234	142	127	55	405	118	635	315	116	195	283	474	115	314	241	185	245	160	165	226	368	267	331	175	250	255	265	466	89	158	84	85	390	130	142	82	115	431	207
pecwas	5.06	nonOIE	629	805	366	454	97	188	121	165	234	142	127	55	405	118	635	315	116	195	283	474	115	314	241	185	245	160	168	226	368	267	331	175	250	255	264	466	89	159	84	85	390	130	142	82	115	431	207
raquCI	5.45	nonOIE	629	804	366	454	97	188	121	165	234	142	127	55	406	118	633	315	113	191	276	474	119	313	241	185	245	160	180	226	369	267	332	175	250	255	264	466	89	158	84	85	390	130	142	82	115	434	207
raquHX	5.66	nonOIE	629	804	366	454	97	188	121	165	234	142	127	55	406	118	633	315	119	196	276	474	114	313	241	185	245	160	185	226	369	267	332	175	250	255	266	466	89	158	84	85	390	130	142	82	115	434	207
riesia	0.58	OIE	622	805	367	460	97	190	124	167	234	141	129	55	414	117	639	306	106	199	255	482	115	310	243	185	249	162	171	227	363	294	333	176	227	260	266	466	77	162	82	91	337	132	134	87	120	436	196
salbon	4.46	nonOIE	629	804	366	454	97	188	123	165	234	142	127	55	406	118	638	315	115	202	270	475	114	313	241	185	243	160	176	226	368	267	331	176	250	255	265	466	89	158	84	85	390	130	142	82	115	432	207
salent	4.92	nonOIE	629	804	366	455	97	188	121	165	234	142	127	55	404	118	638	315	115	194	270	474	114	313	241	185	243	160	172	226	368	267	331	176	250	255	265	466	89	158	84	85	390	130	142	82	115	432	207
sermar	4.86	nonOIE	629	804	366	454	97	188	122	165	234	142	127	55	406	118	638	315	113	191	270	474	114	313	241	185	245	160	168	226	370	267	331	179	250	255	258	466	89	158	84	85	390	130	142	82	118	432	207
serpro	5.5	nonOIE	629	804	366	454	97	188	121	165	234	142	127	55	404	118	637	315	115	196	273	474	114	313	241	185	246	160	170	226	367	267	331	179	250	255	258	466	89	158	84	85	390	130	142	82	118	431	207
sersym	1.76	nonOIE	631	804	366	454	97	188	121	165	234	142	128	55	403	118	629	315	113	195	270	475	114	313	241	145	248	160	168	226	366	259	331	179	250	255	258	467	89	158	88	83	357	130	142	82	115	431	211
shigbo	4.87	nonOIE	629	804	366	454	97	188	121	165	234	142	127	55	406	118	638	315	115	194	270	474	114	313	241	185	243	160	178	226	368	267	331	176	250	255	265	466	89	158	84	85	390	130	142	82	115	432	207
shigdy	4.56	nonOIE	629	804	366	454	97	188	121	165	234	142	127	55	406	118	638	315	115	194	270	474	114	313	241	185	243	160	178	226	368	267	331	176	250	255	265	466	89	158	84	85	390	130	142	82	115	432	207
shigfl	4.89	nonOIE	629	804	366	454	97	188	121	165	234	142	127	55	413	118	638	315	115	194	270	474	114	313	241	185	243	160	178	226	368	267	331	176	250	255	265	466	89	158	84	85	390	130	142	82	115	432	207
shigso	5.22	nonOIE	629	804	366	454	97	188	121	165	234	142	127	55	406	118	638	315	115	194	270	474	114	313	241	185	243	160	178	226	368	267	331	176	250	255	265	466	89	158	84	85	390	130	142	82	115	432	207
sodglm	4.29	nonOIE	629	804	366	454	97	188	122	165	234	142	127	55	403	118	636	315	115	194	271	475	114	315	241	185	252	160	169	226	369	267	335	171	250	255	264	466	89	158	84	85	385	130	142	82	115	433	207
wigbre	0.7	OIE	628	803	369	453	97	189	123	161	242	142	127	55	407	117	641	305	106	191	264	476	114	309	240	185	246	160	151	226	368	269	332	170	234	256	264	466	89	158	90	87	337	129	142	80	115	443	194
wigmor	0.72	OIE	627	803	369	462	97	191	123	165	234	142	127	55	404	117	641	302	111	190	270	476	112	307	237	186	248	160	144	226	372	261	330	173	232	255	264	465	90	158	86	85	338	129	141	80	114	434	194
xenbov	4.23	nonOIE	629	804	366	454	97	188	121	165	233	142	127	55	404	118	634	315	127	196	279	475	114	314	241	185	249	160	169	226	367	267	331	177	250	255	261	466	89	158	84	85	392	130	142	85	117	433	207
xennem	4.59	nonOIE	618	804	366	454	97	188	120	165	234	142	127	55	404	118	636	315	121	196	281	475	114	314	241	185	249	160	170	226	367	267	331	177	250	255	261	466	89	158	84	85	388	130	142	82	117	433	207
yerent	4.63	nonOIE	629	804	366	454	97	188	122	167	234	142	127	55	407	118	635	315	116	197	280	474	114	303	241	185	260	160	183	226	373	268	331	175	250	255	269	466	89	158	84	85	390	130	142	82	118	431	207
yerpes	4.69	nonOIE	629	804	366	454	97	188	130	165	234	142	127	55	407	118	636	315	116	206	293	475	114	320	241	185	254	160	200	226	371	267	331	175	250	255	269	466	89	158	84	85	390	130	142	82	115	431	207
Genome	Genome_Size(Mb)	Life_Style	gidA	gyrB	dnaN	trmE	groES	efp	rplL	rplJ	rplA	rplK	secE	rpmG	fabB	rplT	dnaK	prsA	ydhD	pth	truA	lpdA	yadR	mraW	rpsB	frr	dnaQ	smpB	yfhC	rnc	mnmA	suhB	gapA	fldA	gpmA	tpiA	tatD	asnC	rpsO	greA	yrbA	rpmA	obgE	rpsI	rplM	rpsP	rplS	eno	clpP
BaJF98	0.64	OIE	461	481	350	302	93	162	67	94	202	126	53	47	354	107	596	226	64	166	194	416	101	267	214	163	159	63	99	189	354	235	304	154	185	242	259	421	80	144	63	57	214	120	125	60	109	416	180
baJF99	0.64	OIE	461	482	350	302	93	162	67	94	199	126	53	47	354	107	596	226	64	166	194	416	101	305	214	163	159	63	99	189	354	235	304	154	185	242	259	421	80	144	63	80	278	120	125	60	109	416	180
bapAPS	0.66	OIE	461	482	350	302	93	162	67	94	201	126	53	47	354	107	596	226	64	166	194	416	101	305	214	163	159	63	99	189	354	235	304	154	185	242	259	421	80	144	63	80	278	120	125	60	109	416	180
baph5A	0.64	OIE	461	482	350	302	93	162	67	94	202	126	53	47	354	107	596	226	64	166	194	416	101	305	214	163	159	63	99	189	354	235	304	154	185	242	259	421	80	144	63	80	278	120	125	60	109	416	180
baphAk	0.65	OIE	459	468	348	302	93	163	67	96	192	126	55	47	350	106	596	226	64	166	194	415	100	305	213	163	165	63	100	189	354	245	304	154	186	242	259	421	80	144	61	80	278	120	125	60	110	416	180
baphBp	0.62	OIE	460	482	353	302	93	164	67	93	200	126	54	47	352	106	597	225	64	176	198	417	100	306	214	163	166	63	98	190	356	250	304	155	186	244	252	415	81	149	64	80	276	120	126	61	110	409	177
baphCc	0.42	OIE	460	480	349	301	93	165	65	97	198	127	55	47	351	107	596	227	64	175	192	418	101	303	212	163	166	60	97	183	357	245	304	154	186	245	251	415	79	146	65	80	274	110	126	60	111	408	174
baphSg	0.64	OIE	460	464	350	305	93	160	67	95	192	127	55	47	354	105	596	225	64	166	196	417	101	305	214	163	164	65	98	189	354	243	304	148	186	243	257	420	79	144	65	80	276	120	126	59	110	415	180
baphTu	0.64	OIE	461	482	350	302	93	162	67	94	202	126	53	47	354	107	596	226	64	166	194	416	101	305	214	163	159	63	99	189	354	235	304	154	185	242	259	421	80	144	63	80	278	120	125	60	109	416	180
baphUa	0.63	OIE	461	483	350	302	93	162	67	95	189	126	50	47	352	107	598	225	64	166	197	417	101	300	209	163	164	63	93	189	353	255	304	154	186	241	259	421	80	142	64	80	277	120	125	60	110	413	180
baumHc	0.686194	OIE	460	482	354	304	93	165	67	96	189	127	54	47	349	107	596	226	64	183	193	416	100	307	215	162	165	62	93	187	354	252	304	155	186	243	253	422	80	147	61	79	277	121	126	60	109	417	179
blochc	0.791219	OIE	464	484	350	308	93	160	67	96	188	127	52	47	350	107	598	226	64	185	198	416	103	308	212	163	167	58	97	182	354	249	304	154	186	241	255	425	81	147	51	80	278	122	126	60	110	409	178
blochf	0.705557	OIE	464	482	350	295	93	162	67	95	190	126	53	47	351	107	598	226	64	185	198	422	103	313	213	163	166	62	91	180	354	260	304	154	185	244	253	420	81	145	63	80	243	120	126	60	110	417	179
blochp	0.791654	OIE	464	484	350	309	93	160	67	96	188	127	52	47	350	107	598	225	64	185	198	416	103	308	212	163	167	58	97	182	354	248	304	154	187	241	255	426	81	147	51	80	278	122	126	62	110	409	178
blochv	0.722585	OIE	463	484	352	307	93	163	67	93	191	127	52	45	350	106	598	225	64	186	198	424	104	314	212	163	166	64	94	187	354	269	303	154	187	255	255	420	80	147	50	80	268	120	125	60	110	417	179
dicdad	4.68	nonOIE	459	485	353	275	93	164	67	96	188	127	53	47	351	107	598	226	64	184	194	417	100	305	216	164	166	64	98	188	355	258	304	154	186	241	251	419	81	146	64	81	277	120	126	60	110	416	180
diczea	4.81	nonOIE	459	485	353	275	93	162	67	96	188	127	53	47	352	107	599	226	64	184	194	417	100	305	216	164	166	64	98	186	355	257	304	154	186	241	251	420	81	146	63	81	277	120	126	60	110	416	180
entclo	5.6	nonOIE	461	486	353	302	92	161	67	96	188	127	54	47	351	107	598	226	64	184	197	417	100	305	216	164	166	64	98	187	354	258	304	154	186	241	251	411	81	145	61	81	278	120	126	60	110	416	179
erwamy	3.83	nonOIE	461	484	353	277	93	164	67	96	188	127	53	47	354	107	597	226	64	184	194	418	100	304	216	164	166	64	98	190	354	258	304	154	186	242	251	421	81	147	64	81	278	120	126	60	110	416	180
erwEjp	3.96	nonOIE	461	484	353	277	93	163	67	96	188	127	53	47	354	107	597	226	64	183	194	418	100	305	216	164	166	64	98	190	354	258	304	154	186	242	251	421	81	147	64	81	278	120	126	60	110	416	180
erwpyr	4.07	nonOIE	461	484	353	277	93	164	67	96	188	127	53	47	354	107	597	226	64	183	194	418	100	305	215	164	166	64	98	190	354	258	304	154	186	242	251	421	81	147	64	81	278	120	126	60	110	416	180
glapsy	5.41	nonOIE	462	474	352	285	92	165	67	95	193	126	54	47	351	107	597	226	64	183	198	416	100	305	216	163	163	66	99	185	353	245	303	154	80	234	248	420	80	144	57	80	277	120	126	60	110	415	179
morPCI	0.54	OIE	461	480	348	307	93	164	67	95	193	127	54	47	350	107	598	225	64	184	192	418	100	307	216	164	166	64	97	188	355	253	304	154	186	243	251	423	81	147	55	81	280	120	126	60	110	414	180
morPCV	0.54	OIE	461	480	348	307	93	164	67	95	193	127	54	47	350	107	598	225	64	184	192	418	100	307	216	164	166	64	97	188	349	253	304	154	186	243	251	423	81	147	60	81	280	120	126	60	110	414	180
panvag	4.89	nonOIE	461	484	353	275	93	164	66	96	188	127	54	47	351	107	599	226	64	184	194	417	100	305	216	164	166	64	99	187	354	256	304	154	186	241	251	421	81	146	66	81	278	120	126	60	110	416	180
pecatr	5.06	nonOIE	461	486	352	303	93	164	67	96	188	127	54	47	351	107	596	226	64	184	194	417	100	306	216	164	166	64	98	186	355	256	304	154	186	241	251	420	81	147	57	81	277	120	126	60	110	416	179
peccar	4.86	nonOIE	461	486	352	303	93	164	67	96	188	127	54	47	351	107	596	226	64	184	193	417	100	306	216	164	166	64	100	186	355	257	304	154	186	241	251	420	81	146	62	81	277	120	126	60	110	416	180
pecwas	5.06	nonOIE	461	486	352	303	93	164	67	96	188	127	54	47	351	107	596	226	64	184	194	417	100	306	216	164	166	64	98	186	355	257	304	154	186	241	251	420	81	146	64	81	277	120	126	60	110	416	180
raquCI	5.45	nonOIE	461	484	353	303	93	164	67	96	188	127	54	47	350	107	599	226	64	183	196	417	100	305	216	163	166	64	98	187	354	257	305	154	186	241	253	420	81	145	58	80	278	120	126	60	110	415	180
raquHX	5.66	nonOIE	461	484	353	303	93	164	67	96	188	127	54	47	350	107	599	226	64	183	195	417	100	305	216	163	166	65	100	187	354	257	305	154	186	241	253	420	81	146	58	80	278	120	126	60	110	415	180
riesia	0.58	OIE	461	477	351	302	93	148	67	96	197	127	55	47	353	106	599	216	63	183	178	418	101	301	213	163	166	60	96	178	349	206	305	156	184	242	252	418	68	146	65	80	274	120	125	60	109	409	177
salbon	4.46	nonOIE	461	486	353	303	92	161	67	96	193	127	54	47	352	107	598	226	64	183	197	417	100	305	216	164	166	65	97	187	354	258	304	154	186	241	251	420	81	145	63	81	278	120	126	60	110	416	179
salent	4.92	nonOIE	461	485	353	302	92	161	67	96	192	127	54	47	352	107	598	226	64	183	197	417	100	305	216	164	166	64	98	187	354	258	304	154	186	241	251	420	81	145	63	81	278	120	126	60	110	416	179
sermar	4.86	nonOIE	460	484	353	278	92	163	67	96	188	127	54	47	352	107	598	226	64	184	198	416	100	305	216	164	166	64	98	187	354	258	304	158	186	241	251	420	81	146	65	80	278	120	126	60	110	416	180
serpro	5.5	nonOIE	461	483	352	303	92	164	67	96	188	127	54	47	350	107	598	226	64	183	198	417	100	305	216	164	166	64	98	187	354	258	304	158	186	241	251	420	81	147	57	80	277	120	126	60	110	416	180
sersym	1.76	nonOIE	461	479	353	300	93	163	67	96	188	127	54	47	350	105	595	226	64	183	198	415	101	305	216	124	166	64	97	186	354	251	304	158	186	242	250	421	81	147	65	80	277	120	124	60	110	416	177
shigbo	4.87	nonOIE	461	486	353	302	93	161	67	96	192	127	54	47	352	107	598	226	64	184	197	417	100	305	216	164	166	65	98	187	354	258	304	154	186	241	251	420	81	145	63	80	278	120	126	60	110	416	179
shigdy	4.56	nonOIE	461	486	353	302	93	161	67	96	192	127	54	47	352	107	598	226	64	184	197	417	100	305	216	164	166	65	98	187	354	258	304	154	186	241	251	420	81	145	63	80	278	120	126	60	110	416	179
shigfl	4.89	nonOIE	461	486	353	302	93	161	67	96	192	127	54	47	352	107	598	226	64	184	197	417	100	305	216	164	166	65	98	187	354	258	304	154	186	241	251	420	81	145	63	80	278	120	126	60	110	416	179
shigso	5.22	nonOIE	461	486	353	302	93	161	67	96	192	127	54	47	352	107	598	226	64	184	197	417	100	305	216	164	166	65	98	187	354	258	304	154	186	241	251	420	81	145	63	80	278	120	126	60	110	416	179
sodglm	4.29	nonOIE	461	484	353	275	93	164	67	96	188	127	54	47	350	107	597	226	64	184	194	417	100	306	216	164	166	64	97	186	354	257	304	154	186	241	250	420	81	147	62	81	278	120	126	60	110	416	180
wigbre	0.7	OIE	461	485	343	298	93	165	68	97	207	127	53	47	352	107	591	219	64	183	198	417	101	303	215	162	165	65	91	185	354	256	303	153	187	240	252	421	80	143	64	78	273	120	125	60	111	417	178
wigmor	0.72	OIE	462	482	343	303	93	158	67	95	186	125	55	47	351	107	591	212	64	182	198	416	99	305	215	161	162	61	92	185	355	249	304	151	187	243	248	415	81	145	65	80	274	120	124	60	111	418	177
xenbov	4.23	nonOIE	460	485	352	276	93	164	67	96	188	127	53	47	350	107	597	226	64	184	198	417	100	305	216	164	165	64	98	186	354	258	304	155	186	241	251	420	81	147	64	81	278	120	126	60	110	417	179
xennem	4.59	nonOIE	462	485	352	286	93	164	67	96	192	127	53	47	350	107	597	226	64	184	198	417	100	305	216	164	165	64	98	186	354	259	304	155	186	241	251	420	81	147	53	80	278	120	126	60	110	417	179
yerent	4.63	nonOIE	461	485	353	284	93	161	67	96	188	127	54	47	353	107	599	226	64	184	197	417	100	299	216	163	166	65	98	189	354	258	304	154	186	241	251	420	81	147	59	80	277	120	126	60	110	416	180
yerpes	4.69	nonOIE	461	485	353	277	93	161	67	96	188	127	54	47	353	107	599	226	64	184	197	417	100	305	216	164	166	65	98	190	354	254	304	154	186	241	251	420	81	147	61	80	277	120	126	60	110	416	180
Genome	Genome_Size(Mb)	Life_Style	gidA	gyrB	dnaN	trmE	groES	efp	rplL	rplJ	rplA	rplK	secE	rpmG	fabB	rplT	dnaK	prsA	ydhD	pth	truA	lpdA	yadR	mraW	rpsB	frr	dnaQ	smpB	yfhC	rnc	mnmA	suhB	gapA	fldA	gpmA	tpiA	tatD	asnC	rpsO	greA	yrbA	rpmA	obgE	rpsI	rplM	rpsP	rplS	eno	clpP
BaJF98	0.64	OIE	167	322	16	151	3	27	55	71	29	16	74	8	52	11	41	89	44	16	72	57	13	4	30	22	78	99	62	37	14	31	28	17	46	13	5	45	9	15	17	11	31	10	17	19	6	18	28
baJF99	0.64	OIE	167	321	16	151	3	27	55	71	32	16	74	8	52	11	41	89	44	16	72	57	13	7	30	22	78	99	62	37	14	31	28	17	46	13	5	45	9	15	17	4	56	10	17	19	6	18	28
bapAPS	0.66	OIE	167	321	16	151	3	27	55	71	30	16	74	8	52	11	41	89	44	11	72	57	13	7	30	22	78	99	62	37	14	31	32	17	46	13	5	45	9	15	17	4	56	10	17	19	6	18	28
baph5A	0.64	OIE	167	321	16	151	3	27	55	71	29	16	74	8	52	11	41	89	44	11	72	57	13	7	30	22	78	99	62	37	14	31	32	17	46	13	5	45	9	15	17	4	56	10	17	19	6	18	28
baphAk	0.65	OIE	169	335	19	151	3	26	55	69	39	16	72	8	53	12	41	89	44	11	72	58	14	7	31	22	74	99	53	37	16	20	28	15	45	12	5	45	9	15	21	4	56	10	17	25	5	24	24
baphBp	0.62	OIE	166	322	18	157	4	25	55	75	33	20	73	8	55	20	41	90	44	31	66	58	15	9	14	20	79	95	64	36	14	16	29	19	46	8	13	51	8	10	15	5	62	10	18	26	8	22	28
baphCc	0.42	OIE	174	317	19	153	4	25	57	64	28	17	73	7	56	12	42	90	39	17	77	57	10	4	29	22	65	96	56	43	16	28	28	25	44	9	13	46	10	13	19	21	64	10	16	28	4	24	26
baphSg	0.64	OIE	171	339	16	151	3	27	55	70	39	15	72	8	53	13	42	90	43	16	67	59	13	7	30	22	70	98	53	37	13	26	28	6	44	11	7	46	10	15	15	4	57	10	16	26	5	19	17
baphTu	0.64	OIE	167	321	16	151	3	27	55	71	29	16	74	8	52	11	41	89	44	11	72	57	13	7	30	22	78	99	62	37	14	31	32	17	46	13	5	45	9	15	17	4	56	10	17	19	6	18	28
baphUa	0.63	OIE	166	319	18	151	3	25	55	70	42	16	77	8	54	11	39	90	47	11	68	51	13	9	28	22	74	96	51	37	17	8	30	15	45	29	6	45	9	17	16	4	57	10	18	25	5	21	24
baumHc	0.686194	OIE	171	320	16	153	4	24	54	70	45	15	73	8	57	13	35	86	55	10	74	54	15	10	17	23	75	99	65	38	14	16	28	21	51	13	13	45	9	11	24	5	59	11	16	28	6	16	26
blochc	0.791219	OIE	168	320	17	162	4	28	55	69	47	17	63	8	54	13	39	86	46	12	63	58	14	10	16	25	82	97	58	44	13	16	28	21	45	17	6	44	8	11	34	6	62	10	18	18	6	23	16
blochf	0.705557	OIE	170	324	17	179	4	25	59	70	45	20	71	6	54	11	45	88	47	12	54	48	16	8	18	25	92	86	68	52	15	14	29	21	47	18	6	50	9	17	21	5	62	10	13	22	7	30	30
blochp	0.791654	OIE	168	320	17	161	4	28	55	67	47	16	63	8	54	13	39	87	46	12	63	58	14	21	16	25	82	96	58	47	13	16	28	21	45	17	6	44	8	11	38	4	62	10	18	18	6	23	30
blochv	0.722585	OIE	173	324	17	167	4	28	59	73	46	19	72	12	53	12	48	89	46	8	57	53	12	16	22	25	85	89	61	44	12	9	33	17	48	16	7	48	9	13	36	6	93	12	14	24	4	23	36
dicdad	4.68	nonOIE	170	318	13	178	4	24	55	69	46	15	74	8	54	11	41	89	50	11	81	57	14	8	25	21	78	96	66	38	15	9	27	21	64	14	14	47	8	12	20	4	115	10	16	22	5	16	27
diczea	4.81	nonOIE	170	318	13	179	4	26	54	69	46	15	74	8	54	11	37	89	52	11	82	57	14	8	25	21	78	96	70	40	17	10	27	21	64	15	13	46	8	12	21	4	114	10	16	22	5	16	27
entclo	5.6	nonOIE	168	317	13	152	5	27	55	69	46	15	73	8	54	11	39	89	51	10	73	58	14	8	25	21	77	96	70	39	16	9	27	22	64	14	13	45	8	13	23	4	112	10	16	22	5	16	28
erwamy	3.83	nonOIE	168	318	13	177	4	24	54	71	46	15	74	8	53	11	40	89	48	11	77	57	14	8	25	21	83	96	61	36	15	9	27	22	64	13	12	45	8	13	20	4	114	10	16	22	5	15	27
erwEjp	3.96	nonOIE	168	318	13	177	4	24	54	71	46	15	74	8	53	11	40	89	48	12	77	57	14	8	24	21	86	96	68	36	15	9	27	22	64	13	13	45	8	13	20	4	114	10	16	22	5	15	27
erwpyr	4.07	nonOIE	168	318	13	177	4	24	54	71	46	15	79	8	53	11	40	89	48	12	77	57	14	8	28	21	86	96	68	36	15	9	27	22	64	13	12	45	8	13	20	4	114	10	16	22	5	15	27
glapsy	5.41	nonOIE	175	332	14	175	4	24	56	77	39	16	71	4	53	11	22	89	49	16	63	57	14	6	27	22	72	92	62	43	23	12	28	20	58	14	9	45	9	14	28	4	106	10	16	23	9	15	35
morPCI	0.54	OIE	168	324	19	151	4	24	55	70	41	15	77	8	53	12	34	90	44	14	72	60	15	20	21	20	80	95	79	41	15	8	30	17	52	21	11	45	8	13	26	4	61	10	16	24	5	17	14
morPCV	0.54	OIE	168	324	19	151	4	24	55	70	41	15	77	8	53	12	34	90	44	14	72	60	15	10	21	21	80	95	64	41	9	8	30	17	51	21	11	45	8	11	21	4	61	10	16	24	5	17	14
panvag	4.89	nonOIE	168	318	13	179	4	24	54	69	46	15	73	8	55	11	37	89	46	11	73	57	15	8	25	21	77	96	64	39	16	11	28	22	64	14	12	45	8	12	19	4	112	10	16	22	5	15	27
pecatr	5.06	nonOIE	168	319	14	151	4	24	54	69	46	15	73	8	54	11	39	89	52	11	89	58	15	8	25	21	79	96	76	40	13	11	30	21	64	14	14	46	8	12	27	4	113	10	16	22	5	15	28
peccar	4.86	nonOIE	168	319	14	151	4	24	54	69	46	15	73	8	54	11	39	89	52	11	90	57	15	8	25	21	79	96	65	40	13	10	27	21	64	14	14	46	8	12	22	4	113	10	16	22	5	15	27
pecwas	5.06	nonOIE	168	319	14	151	4	24	54	69	46	15	73	8	54	11	39	89	52	11	89	57	15	8	25	21	79	96	70	40	13	10	27	21	64	14	13	46	8	13	20	4	113	10	16	22	5	15	27
raquCI	5.45	nonOIE	168	320	13	151	4	24	54	69	46	15	73	8	56	11	34	89	49	8	80	57	19	8	25	22	79	96	82	39	15	10	27	21	64	14	11	46	8	13	26	5	112	10	16	22	5	19	27
raquHX	5.66	nonOIE	168	320	13	151	4	24	54	69	46	15	73	8	56	11	34	89	55	13	81	57	14	8	25	22	79	95	85	39	15	10	27	21	64	14	13	46	8	12	26	5	112	10	16	22	5	19	27
riesia	0.58	OIE	161	328	16	158	4	42	57	71	37	14	74	8	61	11	40	90	43	16	77	64	14	9	30	22	83	102	75	49	14	88	28	20	43	18	14	48	9	16	17	11	63	12	9	27	11	27	19
salbon	4.46	nonOIE	168	318	13	151	5	27	56	69	41	15	73	8	54	11	40	89	51	19	73	58	14	8	25	21	77	95	79	39	14	9	27	22	64	14	14	46	8	13	21	4	112	10	16	22	5	16	28
salent	4.92	nonOIE	168	319	13	153	5	27	54	69	42	15	73	8	52	11	40	89	51	11	73	57	14	8	25	21	77	96	74	39	14	9	27	22	64	14	14	46	8	13	21	4	112	10	16	22	5	16	27
sermar	4.86	nonOIE	169	320	13	176	5	25	55	69	46	15	73	8	54	11	40	89	49	7	72	58	14	8	25	21	79	96	70	39	16	9	27	21	64	14	7	46	8	12	19	5	112	10	16	22	8	16	27
serpro	5.5	nonOIE	168	321	14	151	5	24	54	69	46	15	73	8	54	11	39	89	51	13	75	57	14	8	25	21	80	96	72	39	13	9	27	21	64	14	7	46	8	11	27	5	113	10	16	22	8	15	27
sersym	1.76	nonOIE	170	325	13	154	4	25	54	69	46	15	74	8	53	13	34	89	49	12	72	60	13	8	25	21	82	96	71	40	12	8	27	21	64	13	8	46	8	11	23	3	80	10	18	22	5	15	34
shigbo	4.87	nonOIE	168	318	13	152	4	27	54	69	42	15	73	8	54	11	40	89	51	10	73	57	14	8	25	21	77	95	80	39	14	9	27	22	64	14	14	46	8	13	21	5	112	10	16	22	5	16	28
shigdy	4.56	nonOIE	168	318	13	152	4	27	54	69	42	15	73	8	54	11	40	89	51	10	73	57	14	8	25	21	77	95	80	39	14	9	27	22	64	14	14	46	8	13	21	5	112	10	16	22	5	16	28
shigfl	4.89	nonOIE	168	318	13	152	4	27	54	69	42	15	73	8	61	11	40	89	51	10	73	57	14	8	25	21	77	95	80	39	14	9	27	22	64	14	14	46	8	13	21	5	112	10	16	22	5	16	28
shigso	5.22	nonOIE	168	318	13	152	4	27	54	69	42	15	73	8	54	11	40	89	51	10	73	57	14	8	25	21	77	95	80	39	14	9	27	22	64	14	14	46	8	13	21	5	112	10	16	22	5	16	28
sodglm	4.29	nonOIE	168	320	13	179	4	24	55	69	46	15	73	8	53	11	39	89	51	10	77	58	14	9	25	21	86	96	72	40	15	10	31	17	64	14	14	46	8	11	22	4	107	10	16	22	5	17	27
wigbre	0.7	OIE	167	318	26	155	4	24	55	64	35	15	74	8	55	10	50	86	42	8	66	59	13	6	25	23	81	95	60	41	14	13	29	17	47	16	12	45	9	15	26	9	64	9	17	20	4	26	16
wigmor	0.72	OIE	165	321	26	159	4	33	56	70	48	17	72	8	53	10	50	90	47	8	72	60	13	2	22	25	86	99	52	41	17	12	26	22	45	12	16	50	9	13	21	5	64	9	17	20	3	16	17
xenbov	4.23	nonOIE	169	319	14	178	4	24	54	69	45	15	74	8	54	11	37	89	63	12	81	58	14	9	25	21	84	96	71	40	13	9	27	22	64	14	10	46	8	11	20	4	114	10	16	25	7	16	28
xennem	4.59	nonOIE	156	319	14	168	4	24	53	69	42	15	74	8	54	11	39	89	57	12	83	58	14	9	25	21	84	96	72	40	13	8	27	22	64	14	10	46	8	11	31	5	110	10	16	22	7	16	28
yerent	4.63	nonOIE	168	319	13	170	4	27	55	71	46	15	73	8	54	11	36	89	52	13	83	57	14	4	25	22	94	95	85	37	19	10	27	21	64	14	18	46	8	11	25	5	113	10	16	22	8	15	27
yerpes	4.69	nonOIE	168	319	13	177	4	27	63	69	46	15	73	8	54	11	37	89	52	22	96	58	14	15	25	21	88	95	102	36	17	13	27	21	64	14	18	46	8	11	23	5	113	10	16	22	5	15	27
[truncated: 25 more columns]

## Sheet: Flavobacteriaceae_data
Genome	GenomeSize	GC_Content	Num_Genes	Genus	Life_Style	sucA	sucB	aroD	aroB	rpsJ	rpsK	rpsL	rpsM	rpsN	rpsO	rpsQ	rpsB	rpsC	rpsD	rpsE	rpsF	rpsG	rpsH	rpsI	rplA	rplK	rplN	rplO	rplP	rplQ	rplB	rplT	rplV	rplY	rpmA	rplC	rpmE	rpmI	rplD	rplE	rplF	rplL	aspC	asd	atpF	atpE	atpA	atpD	dnaK
BGE	0.640935	27.1172	631	Blatta	OIE	921	408	144	356	101	128	125	126	89	87	90	239	231	202	169	116	158	127	136	231	145	123	153	139	153	282	117	121	211	90	210	84	62	209	183	181	123	396	330	162	75	527	501	634
BGIGA	0.632588	25.7281	614	Blatta	OIE	921	406	141	355	101	130	125	126	89	87	94	241	234	202	169	114	158	129	125	231	146	123	160	139	153	274	116	120	198	87	210	84	62	209	183	182	123	395	330	168	75	526	506	633
BOR	0.638184	28.214	627	Blatta	OIE	926	404	141	334	101	128	125	126	89	86	99	246	235	202	175	116	158	129	136	232	144	122	156	139	145	274	115	119	214	86	210	85	62	210	189	181	122	395	330	163	75	526	502	634
BPAA	0.63249	26.4	624	Blatta	OIE	908	410	140	361	101	130	125	126	89	87	91	241	234	203	169	116	158	127	125	232	145	124	159	139	144	275	116	123	200	87	208	84	62	210	186	181	124	395	329	162	75	526	506	636
BPLAN	0.640442	28.2016	624	Blatta	OIE	925	408	141	356	101	128	125	126	89	89	99	246	235	202	175	116	158	129	126	232	144	122	156	139	147	274	115	119	209	86	210	85	62	210	183	181	122	395	330	164	75	526	502	632
CPUCN	0.609561	23.8419	589	Blatta	OIE	910	414	141	354	101	128	126	125	89	89	96	241	238	202	177	115	158	129	124	232	143	123	151	139	144	274	115	121	211	84	213	84	62	209	186	181	125	398	330	165	75	527	501	634
FBAL	2.80699	31.4	2654	Flavo	nonOIE	924	404	137	355	101	127	135	124	89	89	85	253	253	201	174	113	158	132	128	229	145	122	150	139	161	274	114	136	200	86	205	83	65	209	183	180	123	394	329	166	63	525	503	627
FBRA	3.56329	32.9006	3087	Flavo	nonOIE	926	407	137	356	101	127	135	124	89	89	85	251	252	201	174	113	158	132	128	229	145	122	150	141	161	274	114	137	202	86	205	83	65	209	183	180	122	396	329	166	65	525	503	626
FCOL	3.16243	31.5	2731	Flavo	nonOIE	919	403	145	360	101	127	126	124	89	89	85	252	246	201	174	113	158	132	128	229	146	122	150	141	160	274	114	136	202	86	205	83	65	209	183	181	121	395	329	166	64	525	503	630
FIND	2.99309	31.4	2787	Flavo	nonOIE	918	405	137	356	101	127	127	124	89	89	85	252	243	201	174	113	158	132	128	229	145	122	150	139	162	274	114	135	201	86	205	83	65	209	183	180	123	395	329	166	64	524	504	628
FJOH	6.09687	34.1	5137	Flavo	nonOIE	924	415	137	355	101	127	127	124	89	88	86	254	252	201	173	113	158	132	128	229	145	122	150	141	163	274	114	137	203	86	205	84	65	209	183	180	123	396	329	166	65	525	503	627
FPSYCH	2.86199	32.5	2499	Flavo	nonOIE	923	403	137	355	101	127	127	124	89	88	86	266	253	201	174	113	158	132	128	229	147	122	150	141	162	274	114	137	203	86	205	83	65	209	183	181	122	395	329	166	65	525	503	626
MADAR	0.590336	27.523	590	Blatta	OIE	908	388	144	348	101	127	134	126	89	89	96	232	234	201	159	117	158	127	124	237	143	123	154	133	140	274	115	124	201	87	211	85	62	209	184	182	126	396	331	166	75	528	503	631
r15868	2.15512	35	2052	Riemerella	nonOIE	919	410	138	347	101	129	127	125	89	89	84	250	231	202	173	113	158	132	128	230	147	122	149	141	164	273	114	134	202	85	207	84	65	209	183	181	122	398	335	164	69	525	502	635
RANAGD	2.16638	35	2091	Riemerella	nonOIE	919	410	138	347	101	129	127	125	89	89	84	264	231	202	173	113	158	132	128	173	147	122	149	141	164	273	114	134	202	85	207	84	65	209	183	181	122	398	335	164	69	525	502	635
RANAYM	2.1302	34.9	2046	Riemerella	nonOIE	919	410	138	347	101	129	127	125	89	89	84	250	231	202	173	113	158	132	128	230	147	122	149	141	164	273	114	134	202	85	207	84	65	209	183	181	122	398	335	164	69	525	502	635
RANCH1	2.30952	35.1	2236	Riemerella	nonOIE	919	410	140	347	101	129	127	125	89	89	84	250	231	202	173	113	158	132	128	230	147	122	149	141	164	273	114	134	202	85	207	84	65	209	183	181	122	398	335	164	69	525	502	631
RANCH2	2.16632	35	2095	Riemerella	nonOIE	919	405	140	347	101	129	127	125	89	89	84	250	231	202	173	113	158	132	128	230	147	122	149	141	164	273	114	134	202	85	207	84	65	209	183	181	122	398	335	164	69	525	502	635
SMCARI	0.276511	21.1	288	Sulcia	OIE	896	371	138	358	102	120	126	126	89	84	86	218	225	204	170	113	158	132	129	223	141	122	149	139	124	273	114	127	190	85	206	92	65	208	182	182	124	393	329	160	73	528	495	631
SMDIM	0.243933	22.5	261	Sulcia	OIE	904	375	142	356	99	130	128	123	89	78	84	220	223	196	171	108	154	133	132	220	140	120	137	136	130	271	120	134	186	84	206	82	65	205	188	182	NA	393	340	166	74	526	496	618
SMDSEM	0.276984	22.6	279	Sulcia	OIE	900	369	141	359	103	126	124	134	89	97	83	235	233	223	241	122	158	133	129	226	140	122	149	136	122	289	112	134	199	84	205	84	64	204	184	182	123	394	331	164	77	529	550	630
SMGWSS	0.24553	22.4	264	Sulcia	OIE	904	381	142	358	95	128	131	126	89	78	84	222	226	195	171	108	154	133	126	211	140	120	139	136	132	271	120	134	188	84	206	82	65	207	186	182	143	393	340	224	74	526	500	630
Genome	GenomeSize	GC_Content	Num_Genes	Genus	Life_Style	sucA	sucB	aroD	aroB	rpsJ	rpsK	rpsL	rpsM	rpsN	rpsO	rpsQ	rpsB	rpsC	rpsD	rpsE	rpsF	rpsG	rpsH	rpsI	rplA	rplK	rplN	rplO	rplP	rplQ	rplB	rplT	rplV	rplY	rpmA	rplC	rpmE	rpmI	rplD	rplE	rplF	rplL	aspC	asd	atpF	atpE	atpA	atpD	dnaK
BGE	0.640935	27.1172	631	Blatta	OIE	507	329	135	262	97	110	120	107	53	82	68	216	156	136	136	91	149	126	118	199	123	123	123	129	96	202	107	107	164	73	196	80	58	188	151	150	67	358	289	131	65	403	411	594
BGIGA	0.632588	25.7281	614	Blatta	OIE	510	329	136	261	97	110	120	107	53	82	68	216	155	136	136	91	147	128	120	202	123	123	125	129	97	196	107	107	167	80	196	80	59	188	151	151	67	354	288	131	65	401	413	594
BOR	0.638184	28.214	627	Blatta	OIE	512	330	134	261	97	110	121	107	53	81	68	216	156	136	136	91	149	126	109	206	123	122	125	129	96	196	107	109	165	81	196	80	59	186	150	150	67	358	290	130	65	405	412	594
BPAA	0.63249	26.4	624	Blatta	OIE	507	330	135	260	97	110	120	107	53	82	68	216	155	136	136	90	147	126	120	207	123	123	124	129	97	202	107	109	166	80	196	80	59	187	151	150	67	355	287	131	65	402	412	594
BPLAN	0.640442	28.2016	624	Blatta	OIE	510	330	135	261	97	110	121	107	53	81	68	216	156	136	136	91	149	126	120	206	123	122	124	129	96	197	107	109	166	81	196	80	59	186	151	150	67	358	290	131	65	405	412	594
CPUCN	0.609561	23.8419	589	Blatta	OIE	509	330	135	258	97	110	121	107	53	81	69	216	155	136	136	91	148	126	119	189	123	123	123	129	96	200	107	105	164	81	199	80	59	189	150	150	67	360	290	131	65	403	408	594
FBAL	2.80699	31.4	2654	Flavo	nonOIE	512	332	136	259	97	110	122	106	54	82	68	216	156	137	138	91	150	129	121	206	127	122	122	129	97	201	107	107	168	81	197	81	60	188	151	148	68	358	286	131	56	404	418	595
FBRA	3.56329	32.9006	3087	Flavo	nonOIE	511	331	136	260	97	110	122	106	53	82	68	216	157	137	138	91	150	129	121	201	127	122	122	132	97	201	106	107	168	80	197	80	60	189	151	148	68	358	289	131	56	404	415	594
FCOL	3.16243	31.5	2731	Flavo	nonOIE	512	331	137	259	97	110	122	106	53	81	68	216	157	137	138	91	150	129	121	201	127	122	122	132	97	201	107	107	169	81	196	80	59	189	151	149	68	358	289	131	57	402	415	596
FIND	2.99309	31.4	2787	Flavo	nonOIE	510	332	136	259	97	110	122	106	53	81	68	216	157	137	138	91	150	129	121	201	127	122	122	130	97	201	107	107	168	81	197	80	59	188	151	148	68	358	289	131	56	395	420	595
FJOH	6.09687	34.1	5137	Flavo	nonOIE	507	332	136	259	97	110	122	106	53	80	68	216	157	137	138	91	150	129	121	201	127	122	123	132	97	201	107	107	169	80	197	80	60	189	151	148	68	358	289	131	56	404	415	594
FPSYCH	2.86199	32.5	2499	Flavo	nonOIE	510	332	135	259	97	110	122	106	53	77	68	216	157	137	138	91	150	129	121	206	127	122	122	132	97	201	107	107	169	81	197	80	60	189	151	149	68	358	286	131	57	404	417	594
MADAR	0.590336	27.523	590	Blatta	OIE	510	332	135	254	97	110	121	107	53	81	68	216	155	136	136	91	150	124	119	198	124	123	122	129	96	199	107	105	166	80	196	80	61	189	151	151	67	355	290	130	65	401	415	594
r15868	2.15512	35	2052	Riemerella	nonOIE	510	331	135	257	97	110	122	107	54	82	69	216	156	139	138	91	150	129	121	203	127	122	122	130	97	202	106	107	168	80	197	80	59	189	151	149	68	358	295	131	61	404	413	599
RANAGD	2.16638	35	2091	Riemerella	nonOIE	510	331	135	257	97	110	122	107	54	82	69	216	156	139	138	91	150	129	121	162	127	122	122	130	97	202	106	107	168	80	197	80	59	189	151	149	68	358	295	131	61	404	413	599
RANAYM	2.1302	34.9	2046	Riemerella	nonOIE	510	331	135	257	97	110	122	107	54	82	69	216	156	139	138	91	150	129	121	203	127	122	122	130	97	202	106	107	168	80	197	80	59	189	151	149	68	358	295	131	61	404	413	599
RANCH1	2.30952	35.1	2236	Riemerella	nonOIE	510	331	135	257	97	110	122	107	54	82	69	216	156	139	138	91	150	129	121	203	127	122	122	130	97	202	106	107	168	80	197	80	59	189	151	149	68	358	295	131	61	404	413	599
RANCH2	2.16632	35	2095	Riemerella	nonOIE	510	330	135	257	97	110	122	107	54	82	69	216	156	139	138	91	150	129	121	203	127	122	122	130	97	202	106	107	168	80	197	80	59	189	151	149	68	358	295	131	61	404	413	599
SMCARI	0.276511	21.1	288	Sulcia	OIE	506	296	131	260	97	110	121	106	53	82	68	212	159	138	137	90	145	130	121	194	127	122	122	129	97	197	105	105	165	80	195	81	61	177	150	150	66	358	288	130	62	403	403	594
SMDIM	0.243933	22.5	261	Sulcia	OIE	506	297	136	259	97	110	120	106	53	68	68	212	157	139	137	90	145	130	121	186	127	120	114	129	94	199	107	104	165	80	183	79	60	183	153	150	NA	359	283	131	63	404	406	594
SMDSEM	0.276984	22.6	279	Sulcia	OIE	511	297	136	260	97	110	122	106	53	76	68	215	156	157	186	90	147	130	121	198	127	122	120	129	97	199	100	103	161	81	196	81	60	177	150	150	66	350	288	130	63	404	411	594
SMGWSS	0.24553	22.4	264	Sulcia	OIE	506	297	136	261	95	110	120	106	53	68	68	213	157	136	137	90	145	130	121	185	127	120	114	129	94	199	107	104	167	80	183	78	60	185	151	150	66	359	283	131	63	404	408	594
Genome	GenomeSize	GC_Content	Num_Genes	Genus	Life_Style	sucA	sucB	aroD	aroB	rpsJ	rpsK	rpsL	rpsM	rpsN	rpsO	rpsQ	rpsB	rpsC	rpsD	rpsE	rpsF	rpsG	rpsH	rpsI	rplA	rplK	rplN	rplO	rplP	rplQ	rplB	rplT	rplV	rplY	rpmA	rplC	rpmE	rpmI	rplD	rplE	rplF	rplL	aspC	asd	atpF	atpE	atpA	atpD	dnaK
BGE	0.640935	27.1172	631	Blatta	OIE	414	79	9	94	4	18	5	19	36	5	22	23	75	66	33	25	9	1	18	32	22	0	30	10	57	80	10	14	47	17	14	4	4	21	32	31	56	38	41	31	10	124	90	40
BGIGA	0.632588	25.7281	614	Blatta	OIE	411	77	5	94	4	20	5	19	36	5	26	25	79	66	33	23	11	1	5	29	23	0	35	10	56	78	9	13	31	7	14	4	3	21	32	31	56	41	42	37	10	125	93	39
BOR	0.638184	28.214	627	Blatta	OIE	414	74	7	73	4	18	4	19	36	5	31	30	79	66	39	25	9	3	27	26	21	0	31	10	49	78	8	10	49	5	14	5	3	24	39	31	55	37	40	33	10	121	90	40
BPAA	0.63249	26.4	624	Blatta	OIE	401	80	5	101	4	20	5	19	36	5	23	25	79	67	33	26	11	1	5	25	22	1	35	10	47	73	9	14	34	7	12	4	3	23	35	31	57	40	42	31	10	124	94	42
BPLAN	0.640442	28.2016	624	Blatta	OIE	415	78	6	95	4	18	4	19	36	8	31	30	79	66	39	25	9	3	6	26	21	0	32	10	51	77	8	10	43	5	14	5	3	24	32	31	55	37	40	33	10	121	90	38
CPUCN	0.609561	23.8419	589	Blatta	OIE	401	84	6	96	4	18	5	18	36	8	27	25	83	66	41	24	10	3	5	43	20	0	28	10	48	74	8	16	47	3	14	4	3	20	36	31	58	38	40	34	10	124	93	40
FBAL	2.80699	31.4	2654	Flavo	nonOIE	412	72	1	96	4	17	13	18	35	7	17	37	97	64	36	22	8	3	7	23	18	0	28	10	64	73	7	29	32	5	8	2	5	21	32	32	55	36	43	35	7	121	85	32
FBRA	3.56329	32.9006	3087	Flavo	nonOIE	415	76	1	96	4	17	13	18	36	7	17	35	95	64	36	22	8	3	7	28	18	0	28	9	64	73	8	30	34	6	8	3	5	20	32	32	54	38	40	35	9	121	88	32
FCOL	3.16243	31.5	2731	Flavo	nonOIE	408	73	1	97	4	17	5	18	36	8	17	36	86	64	36	22	8	3	7	28	18	0	28	9	65	73	7	28	33	5	8	3	6	21	32	32	55	37	40	35	8	123	84	33
FIND	2.99309	31.4	2787	Flavo	nonOIE	417	83	1	96	4	17	5	18	36	8	18	38	95	64	35	22	8	3	7	28	18	0	27	9	66	73	7	30	34	6	8	4	5	20	32	32	55	38	40	35	9	129	88	33
FJOH	6.09687	34.1	5137	Flavo	nonOIE	407	72	8	101	4	17	4	18	36	8	17	36	89	64	36	22	8	3	7	28	19	0	28	9	63	73	7	29	33	5	9	3	6	20	32	32	53	37	40	35	7	121	88	34
FPSYCH	2.86199	32.5	2499	Flavo	nonOIE	413	71	2	96	4	17	5	18	36	11	18	50	96	64	36	22	8	3	7	23	20	0	28	9	65	73	7	30	34	5	8	3	5	20	32	32	54	37	43	35	8	121	86	32
MADAR	0.590336	27.523	590	Blatta	OIE	398	56	9	94	4	17	13	19	36	8	28	16	79	65	23	26	8	3	5	39	19	0	32	4	44	75	8	19	35	7	15	5	1	20	33	31	59	41	41	36	10	127	88	37
r15868	2.15512	35	2052	Riemerella	nonOIE	409	79	3	90	4	19	5	18	35	7	15	34	75	63	35	22	8	3	7	27	20	0	27	11	67	71	8	27	34	5	10	4	6	20	32	32	54	40	40	33	8	121	89	36
RANAGD	2.16638	35	2091	Riemerella	nonOIE	409	79	3	90	4	19	5	18	35	7	15	48	75	63	35	22	8	3	7	11	20	0	27	11	67	71	8	27	34	5	10	4	6	20	32	32	54	40	40	33	8	121	89	36
RANAYM	2.1302	34.9	2046	Riemerella	nonOIE	409	79	3	90	4	19	5	18	35	7	15	34	75	63	35	22	8	3	7	27	20	0	27	11	67	71	8	27	34	5	10	4	6	20	32	32	54	40	40	33	8	121	89	36
RANCH1	2.30952	35.1	2236	Riemerella	nonOIE	409	79	5	90	4	19	5	18	35	7	15	48	75	63	35	22	8	3	7	27	20	0	27	11	67	71	8	27	34	5	10	4	6	20	32	32	54	40	40	33	8	121	89	32
RANCH2	2.16632	35	2095	Riemerella	nonOIE	409	75	5	90	4	19	5	18	35	7	15	48	75	63	35	22	8	3	7	27	20	0	27	11	67	71	8	27	34	5	10	4	6	20	32	32	54	40	40	33	8	121	89	36
SMCARI	0.276511	21.1	288	Sulcia	OIE	390	75	7	98	5	10	5	20	36	2	18	6	66	66	33	23	13	3	8	29	14	0	27	10	27	76	9	22	25	5	11	11	4	31	32	32	58	35	41	30	11	125	92	37
SMDIM	0.243933	22.5	261	Sulcia	OIE	398	78	6	97	2	20	8	17	36	10	16	8	66	57	34	18	9	3	11	34	13	0	23	7	36	72	13	30	21	4	23	3	5	22	35	32	NA	34	57	35	11	122	90	24
SMDSEM	0.276984	22.6	279	Sulcia	OIE	389	72	5	99	6	16	2	28	36	21	15	20	77	66	55	32	11	3	8	28	13	0	29	7	25	90	12	31	38	3	9	3	4	27	34	32	66	44	43	34	14	125	139	36
SMGWSS	0.24553	22.4	264	Sulcia	OIE	398	84	6	97	0	18	11	20	36	10	16	9	69	59	34	18	9	3	5	26	13	0	25	7	38	72	13	30	21	4	23	4	5	22	35	32	77	34	57	93	11	122	92	36
[truncated: 39 more columns]

## Sheet: Summary_of_data_set
	Flavobacteriaceae	Enterobacteriaceae			COG	Description
No. obligate insect endosymbionts (OIE)	11	20			A	RNA processing and modification
No. all other lifestyles (nonOIE)	11	27			B	Chromatin Structure and dynamics
Total no. orthologs	82	71			C	Energy production and conversion
min-max protein lengths	62-1331 a.a.	51-812 a.a.			D	Cell cycle control and mitosis
COG Category of Orthologs					E	Amino Acid metabolis and transport
C	11	2			F	Nucleotide metabolism and transport
D	-	1			G	Carbohydrate metabolism and transport
E	7	-			H	Coenzyme metabolis
FE	1	1			I	Lipid metabolism
FJ	-	1			J	Translation
G	1	5			K	Transcription
H	2	-			L	Replication and repair
IQ	-	1			M	Cell wall/membrane/envelop biogenesis
J	44	40			N	Cell motility
K	3	4			O	Post-translational modification, protein turnover, chaperone functions
L	2	4			P	Inorganic ion transport and metabolism
M	1	1			Q	Secondary Structure
MU	1	-			T	Signal Transduction
O	4	5			U	Intracellular trafficing and secretion
OU	-	1			Y	Nuclear structure
R	4	2			Z	Cytoskeleton
S	-	1			R	General Functional Prediction only
U	1	2			S	Function Unknown
					S	Function Unknown

## Sheet: Entero_ortholog_acceession
Gene	COG	COG_Cat	Description	Function	BaJF98	baphSg	baphTL	baphTu	baphUa	baumHc	blochc	blochf	blochp	blochv	dicdad	baJF99	diczea	entclo	erwamy	erwEjp	erwpyr	glapsy	morPCI	morPCV	panvag	pecatr	bapAPS	peccar	pecwas	raquCI	raquHX	riesia	salbon	salent	sermar	serply	serpro	baph5A	sersym	shigbo	shigdy	shigfl	shigso	sodglm	wigbre	wigmor	xenbov	xennem	baphAk
gidA	COG0445D	D	tRNA uridine 5-carboxymethylaminomethyl modification	Cell cycle control, cell division, chromosome partitioning	384226397	21672295	384225822	219681946	384228036	94676767	440509587	33519484	71891794	319760151	242241378	414562367	251791738	296105465	292490169	385786634	259910326	476417149	339477806	479324364	308188710	50123437	15616631	253690608	261823729	383192277	384260316	295698336	340001342	198242041	440233126	333934769	157373139	219681390	374314449	187732565	82779067	384545352	383180974	85060383	32490750	379009273	290473125	300721123	384227457
gyrB	COG0187L	L	DNA gyrase subunit B	Replication, recombination and repair	384226406	21672304	384225830	219681955	384228045	94676498	440509602	33519500	71891809	319760166	242237464	414562376	251787656	296100375	292490133	385786599	259910292	476411546	339477735	479324292	308188762	50123356	15616640	253686413	261819374	383187971	384255909	295698376	340001308	198244047	440228800	333929852	157368284	219681399	374314434	187731654	82779228	384545287	383180737	85057982	32490765	379009290	290473098	300721093	384227466
dnaN	COG0592L	L	DNA polymerase III beta	Replication, recombination and repair	384226407	21672305	384225831	219681956	384228046	94676682	440509601	33519499	71891808	319760165	242237462	414562377	251787654	296100373	292490135	385786601	259910294	476411544	339477734	479324291	308188764	50123358	15616641	253686411	261819372	383187969	384255907	295698377	340001310	198245644	440228798	333929850	157368282	219681400	374314435	187730327	82779230	384545285	383180735	85057980	32490764	379009289	290473096	300721091	384227467
trmE	COG0486R	R	tRNA modification GTPase TrmE	General function prediction only	384226411	21672311	384225836	219681960	384228051	94676628	440509597	33519494	71891804	319760161	242241426	414562383	251791811	296105488	292490141	385786608	259910299	476417155	339477728	479324285	308188770	50123364	28952039	253690652	261823804	383192306	384260344	295698382	340001314	198243069	440233153	333934796	157368276	219681404	374314441	187732019	82779236	384545280	383180729	85060406	32490761	379009284	290477349	300725383	384227472
groES	COG0234O	O	co-chaperonin GroES	Post-translational modification, protein turnover, and chaperones	384226412	21672312	384225837	219681961	384228052	94676998	440509652	33519549	71891859	319760216	242240807	414562384	251791099	296100909	292489643	385786080	259907158	476416516	339478091	479324240	308189046	50119573	15616647	253686909	261820048	383188378	384256299	295698523	340001681	198243852	440229068	333930186	157368655	219681405	374313867	187732753	82779472	384545819	383181472	85058283	32491008	379009750	290476548	300724421	384227473
efp	COG0231J	J	elongation factor P	Translation, ribosomal structure and biogenesis	384226414	21672315	384225839	219681963	384228054	94676527	440509654	33519551	71891861	319760218	242237918	414562386	251788024	296100916	292489639	385786076	259907162	476412019	339477928	479324075	308189050	50122896	15616649	253690126	261823175	383188382	384256303	295698525	340001686	198242040	440229074	333930190	157368659	219681407	374313864	187733387	82779419	384545826	383181477	85058287	32491036	379009723	290476544	300724425	384227475
rplL	COG0222J	J	50S ribosomal protein L7/L12	Translation, ribosomal structure and biogenesis	384226425	30410810	384225851	219681977	384228068	94676695	440510124	33520001	71892327	319760674	242241128	414562400	251791444	296100614	292486726	385786801	259906928	476416385	339478102	479324253	308188907	50119182	15616664	253686610	261819565	383192017	384260043	295698609	340001543	198245041	440229022	333930078	157368525	219681421	374314412	187732407	82778839	384545585	383181288	85058111	32491270	379009486	290477017	300725142	384227490
rplJ	COG0244J	J	50S ribosomal protein L10	Translation, ribosomal structure and biogenesis	384226426	21672330	384225852	219681978	384228069	94676740	440510125	33520002	71892328	319760675	242241129	414562401	251791445	296100613	292486725	385786800	259906927	476416386	339478103	479324254	308188906	50119181	15616665	253686609	261819564	383192018	384260044	295698610	340001542	198245252	440229021	333930077	157368524	219681422	374314413	187734099	82778840	384545584	383181287	85058110	32491269	379009487	290477018	300725141	384227491
rplA	COG0081J	J	50S ribosomal protein L1	Translation, ribosomal structure and biogenesis	384226427	21672331	384225853	219681979	384228070	94676517	440510126	33520003	71892329	319760676	242241130	414562402	251791446	296100612	292486724	385786799	259906926	476416387	339478104	479324255	308188905	50119180	15616666	253686608	261819563	383192019	384260045	295698611	340001541	198246081	440229020	333930076	157368523	219681423	374314414	187730754	82778841	384545583	383181286	85058109	32491268	379009488	290477019	300725140	384227492
rplK	COG0080J	J	50S ribosomal protein L11	Translation, ribosomal structure and biogenesis	384226428	21672332	384225854	219681980	384228071	94676858	440510127	33520004	71892330	319760677	242241131	414562403	251791447	394895580	292486723	385786798	259906925	476416388	339478105	479324256	308188904	50119179	15616667	253686607	261819562	383192020	384260046	295698612	340001540	198242048	440229019	333930075	157368522	219681424	374314415	187732123	82778842	384545582	383181285	85058108	32491267	379009489	290477020	300725139	384227493
secE	COG0690U	U	preprotein translocase subunit SecE	Intracellular trafficking, secretion, and vesicular transport	384226429	21672334	384225856	219681982	384228073	94677054	440510129	33520006	71892332	319760679	242241133	414562405	251791449	296100609	292486721	385786796	259906923	476416390	339478107	479324258	308188902	50119177	15616669	253686605	261819560	383192022	384260048	295698614	340001538	198242551	440229017	333930073	157368520	219681426	374314417	187730737	82778844	384545580	383181283	85058106	32491265	379009491	290477022	300725137	384227495
rpmG	COG0267J	J	50S ribosomal protein L33	Translation, ribosomal structure and biogenesis	384226458	21672370	384225893	219682019	384228107	94677042	440510173	33520047	71892376	319760720	242237620	414562443	251791516	296100496	292486568	385786699	259906761	476411602	339477767	479324324	308188654	50119108	15616707	253690459	261823581	383192224	384260262	295698710	340001232	198243133	440233060	333934713	157373072	219681463	374313806	187730329	82779126	384545212	383180847	85060185	32491153	379009604	290477298	300721248	384227532
fabB	COG0304IQ	IQ	3-oxoacyl-ACP synthase	Lipid transport and metabolism, Secondary metabolites biosynthesis, transport, and catabolism	384226465	21672376	384225899	219682024	384228113	94676721	440510068	33519949	71892271	319760621	242240003	414562451	251788979	296104009	292488894	385788936	259907884	476412925	339478007	479324156	308187635	50121986	15616713	253689181	261820759	383189184	384257048	295698695	340000103	198242741	440231778	333933351	157371605	219681468	374314326	187730069	82777734	384543978	383179299	85059601	32491157	379009600	290475968	300724029	384227538
rplT	COG0292J	J	50S ribosomal protein L20	Translation, ribosomal structure and biogenesis	384226494	21672410	384225936	219682059	384228142	94676716	440509928	33519814	71892133	319760487	242239480	414562489	251789561	296102763	292488132	385788253	259908575	476413987	339477934	479324081	308186649	50121347	15616748	253688278	261821454	383190705	384258705	295698323	339999176	198242540	440230651	333931896	157370387	219681503	374314134	187731221	82777064	384543135	383178167	85059399	32490833	379009358	290475544	300722781	384227572
dnaK	COG0443O	O	molecular chaperone DnaK	Post-translational modification, protein turnover, and chaperones	384226511	21672436	384225961	219682084	384228165	94676595	440509695	33519589	71891901	319760258	242238033	414562513	251788182	296101193	292489412	385785859	259907369	476414697	339477794	479324351	308185609	50122803	15616773	253690020	261823087	383191679	384259702	295698737	339998049	198242776	440229384	333930470	157368937	219681528	374313873	187731544	82775395	384541593	383176597	85058387	32491048	379009711	290474768	300721731	384227596
prsA	COG0462FE	FE	ribose-phosphate pyrophosphokinase	Nucleotide transport and metabolism, Amino acid transport and metabolism	384226522	21672452	384225977	219682099	384228181	94676581	440509919	33519806	71892124	319760478	242239286	414562530	251789672	296101955	292488084	385788206	259908622	476414789	339477945	479324093	308186581	50121113	28952044	253688504	261821681	383190247	384258170	295698662	339999611	198244774	440231210	333931747	157370228	219681543	374314152	187731868	82776547	384542846	383178865	85059858	32491098	379009660	290475211	300723049	384227611
ydhD	COG0278O	O	hypothetical protein	Post-translational modification, protein turnover, and chaperones	384226537	21672468	384225993	219682117	384228198	94676549	440509940	33519826	71892145	319760499	242239124	414562546	251789329	296102682	292488167	385788289	259908543	476415285	339477748	479324305	308186682	50120857	15616806	253688763	261821927	383190657	384258618	295698354	339999244	198245741	440230730	333931948	157370438	219681944	374314119	187732942	82777130	384543305	383178286	85059418	32491083	379009674	290475495	300722830	384227628
pth	COG0193J	J	peptidyl-tRNA hydrolase	Translation, ribosomal structure and biogenesis	384226540	30410817	384225996	219682120	384228201	94676649	440509918	33519805	71892123	319760477	242239284	414562549	251789668	296101951	292488082	385788204	259908624	476414792	339477944	479324092	308186578	50121111	15616809	253688506	261821683	383190249	384258172	295698663	339999614	198243363	440231212	333931745	157370226	219681562	374314153	187732998	82776544	384542843	383178868	85059859	32491099	379009659	290475208	300723043	384227631
truA	COG0101J	J	tRNA pseudouridine synthase A	Translation, ribosomal structure and biogenesis	384226547	21672480	384226006	219682129	384228208	94677014	440510066	33519947	71892269	319760619	242239994	414562558	251788988	296104004	292488882	385788926	259907892	476414875	339478043	479324192	308187626	50121981	15616818	253689176	261820765	383189194	384257057	295698698	340000098	198245997	440231754	333933324	157371571	219681571	374314218	187733598	82777729	384543973	383179294	85059597	32491058	379009701	290475958	300724021	384227640
lpdA	COG1249C	C	dihydrolipoamide dehydrogenase	Energy production and conversion	384226553	21672487	384226015	219682137	384228215	94676976	440509733	33519625	71891939	319760295	242238128	414562566	251788276	296101281	292489303	385785764	259907466	476412989	339477894	479324041	308185687	50122709	15616826	253689927	261822988	383191593	384259613	295698342	339998177	198244895	440232339	333933992	157372243	219681579	374314284	187733045	82775522	384541693	383176711	85058447	32491070	379009689	290476430	300722082	384227648
yadR	COG0316S	S	iron-sulfur cluster insertion protein	Function unknown	384226556	21672491	384226020	219682141	384228217	94676722	440509737	33519629	71891943	319760299	242240227	414562571	251788668	296101326	292489238	385785687	259907532	476416583	339478096	479324245	308185730	50122228	15616830	253689470	261820491	383191531	384259520	295698431	339998220	198242974	440229476	333930556	157369028	219681583	374313911	187733127	82775547	384541729	383176761	85058479	32490823	379009348	290476637	300721900	384227652
mraW	COG0275M	M	S-adenosyl-methyltransferase MraW	Cell wall/membrane/envelope biogenesis	384226564	21672500	384226032	219682152	384228229	94676738	440509715	33519608	71891921	319760278	242238092	414562584	251788242	296101245	292489365	385785818	259907409	476412449	339477909	479324056	308185651	50122745	15616841	253689961	261823024	383191628	384259650	295698684	339998140	198243393	440229446	333930525	157368998	219681595	374313893	187731396	82775489	384541660	383176679	85058419	32490963	379009796	290476461	300722051	384227664
rpsB	COG0052J	J	30S ribosomal protein S2	Translation, ribosomal structure and biogenesis	384226570	21672506	384226039	219682158	384228235	94676820	440509847	33519736	71892053	319760408	242240397	414562591	251790745	296101337	292489228	385785678	259907542	476415640	339478009	479324158	308185740	50119971	15616847	253687337	261822599	383188838	384256702	295698564	339998233	198243582	440232130	333933762	157372025	219681601	374313959	187733810	82775559	384541739	383176776	85059921	32491141	379009616	290473657	300724795	384227670
frr	COG0233J	J	ribosome recycling factor	Translation, ribosomal structure and biogenesis	384226571	21672509	384226042	219682161	384228238	94676465	440509850	33519739	71892056	319760411	242240394	414562594	251790742	296101340	292489224	385785675	259907545	476415637	339478011	479324160	308185743	50119974	15616850	253687340	261822596	383188841	384256705	295698561	339998236	198242060	440232127	333933759	157372022	219681604	374313962	187731916	82775562	384541743	383176779	85059918	32491138	379009618	290473660	300724792	384227673
dnaQ	COG0847L	L	DNA polymerase III subunit	Replication, recombination and repair	384226580	21672521	384226055	219682172	384228250	94676582	440509801	33519691	71892007	319760362	242240256	414562607	251788641	296101380	292487330	385787433	259909387	476414269	339477842	479324400	308185776	50122261	15616860	253689504	261820459	383188896	384256762	295698439	339998273	198244203	440229603	333930671	157369157	219681615	374313990	187734104	82775601	384541782	383176818	85058570	32490818	379009343	290476066	300724515	384227685
smpB	COG0691O	O	SsrA-binding protein	Post-translational modification, protein turnover, and chaperones	384226585	21672526	384226061	219682177	384228254	94676475	440510118	33519995	71892321	319760668	242240626	414562612	251790878	296104290	292489114	385785565	259907658	476413526	339478093	479324242	308187825	50119779	15616865	253687124	261820277	383191342	384259324	295698526	340000344	198245783	440232039	333933665	157371925	219681620	374313992	187732010	82777978	384544243	383179743	85059782	32490861	379009388	290476151	300724097	384227690
yfhC	COG0590FJ	FJ	hypothetical protein	Nucleotide transport and metabolism, Translation, ribosomal structure and biogenesis	384226586	21672527	384226064	219682178	384228255	94676768	440510107	33519984	71892310	319760657	242240191	414562613	251788710	296104233	292489080	385785534	259907686	476415310	339477979	479324128	308187798	50122182	15616866	253689423	261820536	383191313	384259294	295698536	340000284	198245375	440232005	333933633	157371891	219681621	374314283	187730453	82777934	384544173	383179572	85059758	32490887	379009868	290476033	300724136	384227691
rnc	COG0571K	K	ribonuclease III	Transcription	384226589	21672530	384226067	219682181	384228258	94676727	440510110	33519987	71892313	319760660	242240203	414562616	251788698	296104242	292489090	385785543	259907677	476415356	339477725	479324282	308187806	50122200	15616869	253689440	261820519	383191323	384259304	295698532	340000294	198245284	440232017	333933644	157371904	219681624	374313999	187732795	82777993	384544194	383179687	85059765	32490945	379009813	290476134	300724126	384227694
mnmA	COG0482J	J	tRNA-specific 2-thiouridylase MnmA	Translation, ribosomal structure and biogenesis	384226592	21672533	384226089	219682184	384228261	94676746	440509966	33519851	71892171	319760524	242239492	414562619	251789549	296102847	292488015	385788092	259908739	476413539	339478038	479324187	308186449	50121369	28952048	253688256	261821429	383190785	384258796	295698406	339999069	198245672	440230543	333931783	157370264	219681627	374314141	187730842	161950103	384542781	383177788	85059063	32490853	379009380	290475827	300723601	384227697
suhB	COG0483G	G	extragenic suppressor protein SuhB	Carbohydrate transport and metabolism	384226610	21672554	384226101	219682207	384228283	94676640	440510105	33519982	71892308	319760655	242240172	414562643	251788731	296104219	292489068	385785522	259907698	476415655	339477948	479324096	308187783	50122162	15616896	253689403	261820556	383189004	384256872	295698541	340000264	198242283	440231991	333933619	157371865	219681650	374314279	187732043	82777916	384544150	383179543	85059750	32491034	379009726	290476022	300724147	384227720
gapA	COG0057G	G	glyceraldehyde 3-phosphate dehydrogenase A	Carbohydrate transport and metabolism	384226621	21672565	384226102	219682217	384228295	94676632	440510009	33519891	71892213	319760563	242239404	414562655	251789816	296102816	292488452	385788525	259908285	476413395	339477758	479324315	308187058	50121272	15616908	253688352	261821532	383190052	384257945	295698350	339999125	198242222	440231127	333932563	157370968	219681662	374314178	187732440	82776769	384543075	383178104	85059325	32490857	379009385	290475454	300723426	384227733
fldA	COG0716C	C	flavodoxin FldA	Energy production and conversion	384226622	21672567	384226107	219682218	384228296	94676824	440509897	33519785	71892102	319760458	242238564	414562656	251790518	296103370	292487634	385787728	259909100	476414528	339478060	479324209	308186048	50120269	15616909	253687601	261822367	383191035	384259052	295698445	339998600	198242446	440229871	333931032	157369480	219681663	374314018	187734245	82775959	384542208	383177253	85058840	32491175	379009581	290474158	300722343	384227734
gpmA	COG0588G	G	phosphoglyceromutase	Carbohydrate transport and metabolism	384226627	21672571	384226110	219682223	384228301	94676509	440509915	33519802	71892120	319760474	242238609	414562661	251790475	296103321	292487674	385787771	259909059	476412627	339477805	479324363	308186096	50120321	15616914	253687652	261822320	383190986	384258997	295698455	339998667	198242762	440229922	333931082	157369531	219681668	374314041	187733709	82776029	384542151	383177323	85058872	32490967	379009792	290474094	300722402	384227739
tpiA	COG0149G	G	triosephosphate isomerase	Carbohydrate transport and metabolism	384226628	21672574	384226159	219682226	384228304	94676508	440510161	33520037	71892364	319760711	242241202	414562664	251787754	296105382	292486606	385786747	259906807	476415002	339477967	479324115	308188619	50123192	15616917	253686561	261819525	383192192	384260230	295698585	340001494	198244517	440233027	333934677	157373037	219681671	374314384	187733960	82778913	384545528	383181221	85060154	32491023	379009736	290477241	300721277	384227742
tatD (changed from ycfH)	COG0084L	L	hypothetical protein	Replication, recombination and repair	384226672	21672619	384226164	219682268	384228345	94676642	440509973	33519858	71892178	319760531	242239034	414562714	251789241	296102882	292487962	385788041	259908789	476414352	339477851	479324409	308186416	50120737	15616960	253688873	261822054	383190808	384258821	295698604	339999039	198244021	440230507	333931663	157370155	219681713	374314172	187733180	82777287	384542731	383177757	85059045	32490845	379009372	290475846	300723623	384227785
asnC	COG0017J	J	asparaginyl-tRNA synthetase	Translation, ribosomal structure and biogenesis	384226676	21672623	384226177	219682273	384228350	94676681	440509991	33519875	71892195	319760547	242239076	414562719	251789278	296103067	292487848	385787925	259908902	476415049	339477876	479324023	308186276	50121465	15616965	253688172	261821337	383189476	384257356	295698422	339998857	198243330	440230328	333931670	157369974	219681718	374314050	187733912	82777546	384542505	383177578	85058993	32491012	379009745	290473854	300722558	384227789
rpsO	COG0184J	J	30S ribosomal protein S15	Translation, ribosomal structure and biogenesis	384226688	21672637	384226187	219682287	384228361	94676987	440509688	33519582	71891894	319760251	242240746	414562734	251791032	296104879	292486840	385786985	259907045	476414895	339477991	479324140	308189116	50119662	15616979	253686989	261820131	383188461	384256385	295698478	340000842	198244392	440229153	333931515	157368739	219681732	374313824	187732950	82778479	384544762	383180345	85058358	32490972	379009787	290473450	300721541	384227803
greA	COG0782K	K	transcription elongation factor GreA	Transcription	384226694	21672645	384226188	219682295	384228370	94676760	440509678	33519573	71891884	319760241	242240758	414562743	251791044	296104892	292486826	385786973	259907033	476414690	339477983	479324132	308189104	50119643	15616988	253686964	261820118	383188449	384256373	295698488	340000856	198244973	440229141	333930271	157368727	219681740	374313835	187733737	161950034	384544777	383180361	85058346	32490982	379009777	290473438	300721528	384227812
yrbA	COG5007K	K	hypothetical protein	Transcription	384226695	21672646	384226191	219682296	384228371	94676699	440509630	33519527	71891837	319760194	242241043	414562744	251791361	296104903	292486816	385786963	259907023	476416607	339477882	479324029	308189082	50119260	15616989	253686691	261819647	383191851	384259878	295698259	340000864	198243584	440232673	333930259	157372588	219681741	374314314	187731889	82778504	384544786	383180370	85058188	32491077	379009680	290476804	300724960	384227813
rpmA	COG0211J	J	50S ribosomal protein L27	Translation, ribosomal structure and biogenesis	384226698	21672649	384226192	219682299	384228374	94676592	440509676	33519571	71891882	319760239	242240762	414562747	251791048	296104898	292486821	385786969	259907028	476416497	339477981	479324130	308189087	50119639	15616992	253686960	261820114	383188443	384256366	295698492	340000860	198245399	440229135	333934237	157368721	219681744	374313837	187732859	82778499	384544781	383180365	85058342	32491225	379009531	290473435	300721524	384227815
obgE	COG0536R	R	GTPase ObgE	General function prediction only	384226699	21672650	384226193	219682300	384228375	94676950	440509677	33519572	71891883	319760240	242240760	414562748	251791046	296104896	292486822	385786970	259907029	476416496	339477982	479324131	308189088	50119641	15616993	253686962	261820116	383188445	384256368	295698491	340000858	198243009	440229137	333930253	157368723	219681745	374313836	187733799	82778497	384544779	383180363	85058344	32491224	379009532	290473436	300721526	384227816
rpsI	COG0103J	J	30S ribosomal protein S9	Translation, ribosomal structure and biogenesis	384226700	21672651	384226194	219682301	384228376	94676964	440509635	33519532	71891842	319760199	242241036	414562749	251791354	296104942	292486792	385786936	259906993	476416103	339477997	479324146	308189059	50119267	15616994	253686698	261819654	383191844	384259870	295698265	340000901	198245518	440232665	333930255	157372581	219681746	374314294	187732361	82778538	384544822	383180405	85058195	32490888	379009867	290476814	300724951	384227817
rplM	COG0102J	J	50S ribosomal protein L13	Translation, ribosomal structure and biogenesis	384226701	30410821	384226197	219682302	384228377	94676989	440509634	33519531	71891841	319760198	242241037	414562750	251791355	296104943	292486791	385786935	259906992	476416104	339477996	479324145	308189058	50119266	15616995	253686697	261819653	383191845	384259871	295698264	340000902	198245035	440232666	333934230	157372582	219681747	374314295	187733712	82778539	384544823	383180406	85058194	32490889	379009866	290476813	300724952	384227818
rpsP	COG0228J	J	30S ribosomal protein S16	Translation, ribosomal structure and biogenesis	384226703	21672655	384226199	219682305	384228380	94676837	440509754	33519644	71891960	319760315	242240276	414562752	251788622	296104279	292487302	385787409	259909409	476413738	339478002	479324151	308187875	50122281	15616998	253689572	261820439	383188665	384256544	295698284	340000334	198243868	440229542	333934231	157369097	219681750	374313934	187731405	82777968	384544232	383179754	85058524	32490998	379009761	290476251	300722261	384227821
rplS	COG0335J	J	50S ribosomal protein L19	Translation, ribosomal structure and biogenesis	384226705	21672658	384226215	219682308	384228383	94676551	440509757	33519647	71891963	319760318	242240273	414562755	251788625	296104276	292487305	385787412	259909406	476413741	339477999	479324148	308187872	50122278	15617001	253689569	261820442	383188668	384256547	295698282	340000331	198243231	440229545	333930612	157369100	219681753	374313937	187730954	82777965	384544229	383179757	85058527	32490999	379009758	290476248	300722264	384227824
eno	COG0148G	G	phosphopyruvate hydratase	Carbohydrate transport and metabolism	384226719	21672673	384226270	219682323	384228397	94677021	440509739	33519631	71891945	319760301	242238303	414562771	251788455	296104450	292487224	385787357	259909464	476413138	339477900	479324047	308187940	50122487	15617016	253689748	261822782	383188621	384256505	295698436	340000500	198241971	440229495	333930615	157369040	219681768	374313914	187733768	82778161	384544355	383179942	85058491	32491102	379009656	290476628	300721889	384227838
clpP	COG0740OU	OU	ATP-dependent Clp protease proteolytic	Post-translational modification, protein turnover, and chaperones, Intracellular trafficking, secretion, and vesicular transport	384226766	21672724	384226272	219682380	384228448	94676878	440509821	33519711	71892027	319760381	242240292	414562829	251790648	296101559	292487467	385787570	259909254	476415341	339478022	479324171	308185908	50120087	15617073	253687443	261822507	383191242	384259224	295698387	339998420	198242637	440229732	333930566	157369338	219681825	374314210	187731303	82775656	384541993	383177027	85058649	32490904	379009851	290474663	300721991	384227894
lon	COG0466O	O	ATP-dependent protease LA	Post-translational modification, protein turnover, and chaperones	384226768	21672726	384226282	219682382	384228450	94676556	440509875	33519763	71892081	319760436	242240290	414562831	251790646	296101561	292487471	385787574	259909250	476415339	339478024	479324173	308185910	50120089	15617075	253687445	261822505	383191240	384259222	295698385	339998422	198244399	440229734	333930842	157369340	219681827	374314212	187730322	82775654	384541995	383177029	85058651	32490902	379009853	290474661	300721989	384227896
cysS	COG0215J	J	cysteinyl-tRNA synthetase	Translation, ribosomal structure and biogenesis	384226775	21672736	384226289	219682391	384228459	94676564	440509880	33519768	71892086	319760441	242240078	414562840	251788870	296101636	292487539	385787638	259909186	476413583	339477744	479324301	308185969	50122074	15617084	253689302	261820651	383191176	384259159	295698510	339998481	198241911	440229808	333930844	157369409	219681836	374314065	187734096	82775639	384542068	383177100	85058683	32490992	379009767	290476082	300721928	384227905
fmt	COG0223J	J	methionyl-tRNA formyltransferase	Translation, ribosomal structure and biogenesis	384226783	21672743	384226290	219682398	384228466	94676461	440509795	33519685	71892001	319760356	242237891	414562847	251788003	296104995	292489814	385786293	259909967	476411561	339478026	479324175	308188324	50122920	15617091	253690151	261823201	383188351	384256273	295698623	340000947	198245996	440232806	333930928	157372745	219681843	374313842	187730742	82778585	384544869	383180461	85060225	32491244	379009514	290477162	300721397	384227912
rplQ	COG0203J	J	50S ribosomal protein L17	Translation, ribosomal structure and biogenesis	384226784	21672744	384226291	219682399	384228467	94676785	440509794	33519684	71892000	319760355	242237885	414562848	251787997	296105002	292489823	385786300	259909974	476416032	339478089	479324238	308188330	50122925	15617092	253690157	261823206	383188344	384256266	295698625	340000953	198243590	440232813	333934386	157372751	219681844	374314383	187731150	82778590	384544872	383180468	85060230	32491318	379009437	290477167	300721392	384227913
rpoA	COG0202K	K	DNA-directed RNA polymerase subunit	Transcription	384226785	21672745	384226292	219682400	384228468	94676571	440509793	33519683	71891999	319760354	242237884	414562849	251787996	296105003	292489824	385786301	259909975	476416033	339478088	479324237	308188331	50122926	15617093	253690158	261823207	383188343	384256265	295698626	340000954	198244932	440232814	333934393	157372752	219681845	374314382	187731728	82778591	384544873	383180469	85060231	32491317	379009438	290477168	300721391	384227914
rpsD	COG0522J	J	30S ribosomal protein S4	Translation, ribosomal structure and biogenesis	384226786	21672746	384226293	219682401	384228469	94676532	440509792	33519682	71891998	319760353	242237883	414562850	251787995	394895581	292489825	385786302	259909976	476416034	339478087	479324236	308188332	50122927	15617094	253690159	261823208	383188342	384256264	295698627	340000955	198244329	440232815	333934394	157372753	219681846	374314381	187732648	82778592	384544874	383180470	85060232	161347492	379009439	290477169	300721390	384227915
rpsK	COG0100J	J	30S ribosomal protein S11	Translation, ribosomal structure and biogenesis	384226787	21672747	384226294	219682402	384228470	94676729	440509791	33519681	71891997	319760352	242237882	414562851	342837485	296105005	292489826	385786303	259909977	476416035	339478086	479324235	308188333	50122928	15617095	253690160	261823209	383188341	384256263	295698628	340000956	198246176	440232816	333934395	157372754	219681847	374314380	187730089	82778593	384544875	383180471	85060233	32491315	379009440	290477170	300721389	384227916
rpsM	COG0099J	J	30S ribosomal protein S13	Translation, ribosomal structure and biogenesis	384226788	21672748	384226296	219682403	384228471	94676656	440509790	33519680	71891996	319760351	242237881	414562852	251787993	394895582	292489827	385786304	259909978	476416036	339478085	479324234	308188334	50122929	15617096	253690161	261823210	383188340	384256262	295698629	340000957	198245668	440232817	333934396	157372755	219681848	374314379	187730609	82778594	384544876	383180472	85060234	32491314	379009441	290477171	300721388	384227917
secY	COG0201U	U	preprotein translocase subunit SecY	Intracellular trafficking, secretion, and vesicular transport	384226790	21672750	384226299	219682405	384228473	94676471	440509788	33519678	71891994	319760349	242237879	414562854	251787991	296105008	292489829	385786306	259909979	476416037	339478083	479324232	308188336	50122931	15617098	253690163	261823212	383188338	384256260	295698630	340000958	198244897	440232819	333934397	157372756	219681850	374314377	187731343	82778596	384544878	383180474	85060236	32491312	379009443	290477172	300721386	384227919
rpsE	COG0098J	J	30S ribosomal protein S5	Translation, ribosomal structure and biogenesis	384226792	21672753	384226300	219682408	384228476	94676648	440509786	33519675	71891992	319760346	242237876	414562857	251787988	296105011	292489832	385786309	259909982	476416040	339478080	479324229	308188339	50122934	15617101	253690166	261823215	383188335	384256257	295698632	340000961	198242338	440232822	333934399	157372759	219681853	374314374	187732964	82778599	384544881	383180477	85060239	32491309	379009446	290477175	300721383	384227922
rplR	COG0256J	J	50S ribosomal protein L18	Translation, ribosomal structure and biogenesis	384226793	21672754	384226301	219682409	384228477	94676868	440509785	33519674	71891991	319760345	242237875	414562858	251787987	296105012	292489833	385786310	259909983	476416041	339478079	479324228	308188340	50122935	15617102	253690167	261823216	383188334	384256256	295698633	340000962	198242804	440232823	333934402	157372760	219681854	374314373	187733676	82778600	384544882	383180478	85060240	32491308	379009447	290477176	300721382	384227923
rplF	COG0097J	J	50S ribosomal protein L6	Translation, ribosomal structure and biogenesis	384226794	161485724	384226302	219682410	384228478	94676781	440509784	33519673	71891990	319760344	242237874	414562859	251787986	296105013	292489834	385786311	259909984	476416042	339478078	479324227	308188341	50122936	161353756	253690168	261823217	383188333	384256255	295698634	340000963	198243609	440232824	333934403	157372761	219681855	374314372	187734172	82778601	384544883	383180479	85060241	32491307	379009448	290477177	300721381	384227924
rpsH	COG0096J	J	30S ribosomal protein S8	Translation, ribosomal structure and biogenesis	384226795	21672756	384226303	219682411	384228479	94677000	440509783	33519672	71891989	319760343	242237873	414562860	251787985	296105014	292489835	385786312	259909985	476416043	339478077	479324226	308188342	50122937	15617104	253690169	261823218	383188332	384256254	295698635	340000964	198243127	440232825	333934404	157372762	219681856	374314371	187730681	82778602	384544884	383180480	85060242	32491306	379009449	290477178	300721380	384227925
rpsN	COG0199J	J	30S ribosomal protein S14	Translation, ribosomal structure and biogenesis	384226796	21672757	384226304	219682412	384228480	94676470	440509782	33519671	71891988	319760342	242237872	414562861	251787984	296105015	292489836	385786313	259909986	476416044	339478076	479324225	308188343	50122938	15617105	253690170	261823219	383188331	384256253	295698636	340000965	198244933	440232826	333934405	157372763	219681857	374314370	187731301	82778603	384544885	383180481	85060243	32491305	379009450	290477179	300721379	384227926
rplE	COG0094J	J	50S ribosomal protein L5	Translation, ribosomal structure and biogenesis	384226797	21672758	384226305	219682413	384228481	94676539	440509781	33519670	71891987	319760341	242237871	414562862	251787983	296105016	292489837	385786314	259909987	476416045	339478075	479324224	308188344	50122939	15617106	253690171	261823220	383188330	384256252	295698637	340000966	198244359	440232827	333934406	157372764	219681858	374314369	187733361	82778604	384544886	383180482	85060244	32491304	379009451	290477180	300721378	384227927
rplX	COG0198J	J	50S ribosomal protein L24	Translation, ribosomal structure and biogenesis	384226798	21672760	384226306	219682414	384228483	94676978	440509780	33519668	71891986	319760339	242237870	414562863	251787982	296105017	292489838	385786315	259909988	476416046	339478073	479324222	308188345	50122940	15617107	253690172	261823221	383188329	384256251	295698638	340000967	198246225	440232828	333934407	157372766	219681859	374314368	187733732	82778605	384544887	383180483	85060245	32491303	379009452	290477181	300721377	384227929
rplN	COG0093J	J	50S ribosomal protein L14	Translation, ribosomal structure and biogenesis	384226799	21672763	384226309	219682415	384228486	94677022	440509779	33519665	71891985	319760336	242237869	414562864	251787981	394895583	292489839	385786316	259909989	476416047	339478070	479324219	308188346	50122941	15617108	253690173	261823222	383188328	384256250	295698639	340000968	198244892	440232829	333934409	157372769	219681860	374314367	187734001	82778606	384544888	383180484	85060246	32491302	379009453	290477182	300721376	384227932
rplP	COG0197J	J	50S ribosomal protein L16	Translation, ribosomal structure and biogenesis	384226802	21672765	384226311	219682418	384228488	94676478	440509776	33519663	71891982	319760334	242237866	414562867	251787978	296105021	292489842	385786319	259909992	476416696	339478068	479324217	308188350	50122944	15617111	253690176	261823225	383188325	384256247	295698642	340000971	198245406	440232832	333934412	157372771	219681863	374314364	187731806	82778609	384544891	383180487	85060249	32491299	379009456	290477185	300721373	384227934
rplV	COG0091J	J	50S ribosomal protein L22	Translation, ribosomal structure and biogenesis	384226803	21672766	384226312	219682420	384228489	94676662	440509774	33519662	71891980	319760333	242237864	414562869	251787976	296105023	292489844	385786321	259909994	476416698	339478067	479324216	308188352	50122946	15617113	253690178	261823227	383188323	384256245	295698644	340000973	198246057	440232834	333934414	157372772	219681865	374314362	187733467	82778611	384544893	383180489	85060251	32491297	379009458	290477187	300721370	384227935
rplD	COG0088J	J	50S ribosomal protein L4	Translation, ribosomal structure and biogenesis	384226807	21672770	384226316	219682424	384228493	94676516	440509770	33519658	71891976	319760329	242237860	414562873	251787972	296105027	292489848	385786325	259909998	476416702	339478063	479324212	308188356	50122950	15617117	253690182	261823231	383188319	384256241	295698648	340000977	198243728	440232838	333934418	157372776	219681869	374314358	187732957	82778615	384544897	383180493	85060255	32491293	379009462	290477191	300721366	384227939
rpsJ	COG0051J	J	30S ribosomal protein S10	Translation, ribosomal structure and biogenesis	384226809	21672774	384226319	219682426	384228497	94676496	440509768	33520009	71891974	319760682	242237858	414562875	251787970	296105029	292489850	385786327	259910000	476416704	339478122	479324273	308188358	50122952	15617119	253690184	261823233	383188317	384256239	295698650	340000979	198246251	440232840	333934420	157372782	219681871	374314356	187733990	82778617	384544899	383180495	85060257	32491291	379009464	290477193	300721364	384227943
rpsG	COG0049J	J	30S ribosomal protein S7	Translation, ribosomal structure and biogenesis	384226811	21672775	384226320	219682429	384228498	94676683	440510132	33520010	71892335	319760683	242237853	414562878	251787965	296105036	292489853	385786330	259910003	476416381	339478123	479324274	308188365	50122957	15617122	253690190	261823239	383188297	384256221	295698652	340000985	198243602	440232845	333934425	157372783	219681874	374314353	187731520	82778622	384544904	383180504	85060263	32490777	379009302	290477026	300725134	384227944
rpsR	COG0238J	J	30S ribosomal protein S18	Translation, ribosomal structure and biogenesis	384226838	21672805	384226353	219682460	384228528	94676773	440509668	33519563	71891875	319760230	242238248	414562911	251788413	296100965	292489606	385786046	259907191	476416508	339477808	479324366	308188253	50122532	15617154	253689795	261822827	383188416	384256339	295698471	340001738	198242690	440229108	333930226	157368693	219681905	374313861	187732798	82779400	384545878	383181532	85058325	32491010	379009747	290473411	300721500	384227977
rpsF	COG0360J	J	30S ribosomal protein S6	Translation, ribosomal structure and biogenesis	384226839	21672805	384226353	219682461	384228528	94676773	440509667	33519563	71891874	319760230	242238246	414562912	251788411	296100963	292489608	385786048	259907189	476416509	339477808	479324366	308188255	50122534	15617155	253689797	261822829	383188414	384256337	295698470	340001736	198243986	440229106	333930224	157368693	219681906	374313859	187734235	82779398	384545875	383181530	85058323	32491011	379009746	290473409	300721498	384227977
[truncated: 6 more columns]

## Sheet: Flavo_ortholog_accessions
Gene	COG	COG_Cat	Description	Function	BGERM	FINDIC	FJOHN	FPSYCH	MADAR	r155868	RANAGD	RANAYM	RANCH	RANCH2	SMCARI	BGIGA	SMDMIN	SMDSEM	BORIEN	BPAA	BPLAN	CPUNC	FBAL38	FBRA	FCOLUM
aroB	COG0337E	E	3-dehydroquinate_synthase	Amino acid transport and metabolism	262341255	383450651	146300562	150025755	357420911	313207261	386320747	416110026	407450857	442315502	307128511	387906924	293977752	256370588	444335754	471331798	261749233	374290523	126664241	347536481	365959153
aroC	COG0082E	E	chorismate_synthase	Amino acid transport and metabolism	262340962	383450712	146302303	150024858	357421104	313206032	386321984	416112049	407452230	442314780	307128626	387907208	293977853	256370698	444335471	471332080	261749521	374290251	126663664	347535816	365960194
aroD	COG0757E	E	3-dehydroquinate_dehydratase	Amino acid transport and metabolism	262340871	383451434	146297894	150026057	357421189	313206673	386321343	416112234	407451473	442314118	307128518	387907299	293977759	256370595	444335380	471332169	261749611	374290163	126663464	347536007	365960020
aroK	COG0703E	E	shikimate_kinase	Amino acid transport and metabolism	262341193	383450239	146297819	150025502	357420850	313205990	386322027	416112007	407452290	442314822	307128620	387906986	293977841	256370687	444335691	471331860	261749296	374290462	126661884	347536965	365960620
asd	COG0136E	E	aspartate-semialdehyde_dehydrogenase	Amino acid transport and metabolism	262341072	383451728	146299080	150024622	357420998	313206562	386321447	416110161	407451592	442314235	307128685	387907104	293977912	256370759	444335574	471331979	261749417	374290352	126662549	347536119	365959328
aspC	COG0436E	E	aspartate_transaminase	Amino acid transport and metabolism	262341121	383451623	146299507	150024515	357420789	313205612	386320417	416111377	407452774	442315215	307128692	387907056	293977918	256370767	444335623	471331932	261749368	374290400	126663164	347535564	365959688
atpA	COG0056C	C	ATP_synthase_F1_subunit_alpha	Energy production and conversion	262341318	383451792	146298820	150026486	357420967	313205915	386322102	416111931	407452373	442314898	307128540	387906862	293977774	256370615	444335817	471331729	261749170	374290582	126662883	347535106	365960669
atpD	COG0055C	C	ATP_synthase_F1_subunit_beta	Energy production and conversion	262340861	383451755	146298581	150024226	357421199	313207189	386320828	416111641	407450940	442315575	307128522	387907309	293977763	256370597	444335370	471332178	261749621	374290153	126662937	347537567	365961594
atpE	COG0636	C	ATP_synthase_F0_subunit_c	Energy production and conversion	262341321	383451795	146298817	150026489	357420970	313205918	386322099	416111934	407452370	442314895	307128543	387906859	293977777	256370618	444335820	471331726	261749167	374290585	126662880	347535109	365960672
atpF	COG0711C	C	ATP_synthase_F0_subunit_b	Energy production and conversion	262341320	383451794	146298818	150026488	357420969	313205917	386322100	416111933	407452371	442314896	307128542	387906860	293977776	256370617	444335819	471331727	261749168	374290584	126662881	347535108	365960671
dapF	COG0253E	E	diaminopimelate_epimerase	Amino acid transport and metabolism	262341161	383451307	146297784	150025283	357420825	313205931	386322085	416111947	407452357	442314882	307128731	387907017	293977956	256370805	444335661	471331893	261749330	374290437	126663407	347535343	365960002
dnaK	COG0443O	O	chaperone_DnaK	Posttranslational modification, protein turnover, chaperones	262341002	383451002	146300386	150024954	357421066	313205961	386322057	416111978	407452318	442314851	307128590	387907168	293977816	256370659	444335512	471332040	261749481	374290291	126663908	347536694	365960479
fusA	COG0480J	J	translation_elongation_factor_G	Translation, ribosomal structure and biogenesis	262341011	383449887	146298163	150025409	357421057	313206880	386321139	416109461	407451260	442313858	307128703	387907159	293977929	256370778	444335521	471332031	261749472	374290300	126662266	347537411	365961247
gapA	COG0057G	G	glyceraldehyde_3-phosphate_dehydrogenase	Carbohydrate transport and metabolism	262340832	383450627	146302317	150025663	357421221	313206088	386321925	416109649	407452118	442314720	307128741	387907337	293977964	256370813	444335341	471332207	261749649	374290131	126663644	347536621	365960379
groEL	COG0459O	O	chaperone_GroEL	Posttranslational modification, protein turnover, chaperones	262340979	383451504	146299602	150026025	357421087	313205872	386322144	416111888	407452466	442314945	307128676	387907191	293977902	256370747	444335488	471332063	261749505	374290267	126663269	347536799	365961363
groES	COG0234O	O	chaperone_GroES	Posttranslational modification, protein turnover, chaperones	262340980	383451505	146299604	150026024	357421086	313205873	386322143	416111889	407452465	442314944	307128677	387907190	293977903	256370748	444335489	471332062	261749504	374290268	126663270	347536798	365961362
gyrB	COG0187L	L	DNA_gyrase_subunit_B	Replication, recombination and repair	262341127	383451115	146300010	150024625	357420793	313205819	386322198	416111184	407452517	442315002	307128690	387907051	293977916	256370765	444335629	471331926	261749362	374290406	126662002	347536322	365960414
infA	COG0361J	J	translation_initiation_factor_IF-1	Translation, ribosomal structure and biogenesis	262341033	383449910	146298140	150025386	357421035	313206374	386321638	416109891	407451762	442314429	307128724	387907137	293977949	256370798	444335543	471332010	261749450	374290322	126662243	347537360	365961224
ispB	COG0142H	H	polyprenyl_synthetase	Coenzyme transport and metabolism	262341076	383451599	146299544	150026116	357420994	313205998	386322018	416112015	407452282	442314814	307128579	387907100	293977807	256370650	444335578	471331976	261749413	374290356	126663213	347537195	365959855
ksgA	COG0030J	J	dimethyladenosine_transferase	Translation, ribosomal structure and biogenesis	262341205	383449670	146298606	150024182	357420862	313205524	386320501	416110473	407452859	442315311	307128523	387906974	293977764	256370598	444335703	471331848	261749284	374290473	126662912	347537809	365960940
lgt	COG0682M	M	prolipoprotein_diacylglyceryl_transferase	Cell wall/membrane/envelope biogenesis	262340811	383450110	146300021	150024695	357421240	313207352	386320646	416110324	407452941	442315380	307128537	387907357	293977772	256370612	444335320	471332228	261749670	374290110	126661997	347536505	365959244
lipB	COG0321H	H	lipoate-protein_ligase	Coenzyme transport and metabolism	262341117	383451430	146299682	150025269	357420785	313205789	386322228	416111212	407452548	442315034	307128505	387907060	293977747	256370582	444335619	471331936	261749372	374290396	126663330	347537239	365961135
lpdA	COG1249C	C	dihydrolipoyl_dehydrogenase	Energy production and conversion	262340991	383450772	146302403	150024799	357421075	313206158	386321853	416110744	407451987	442314648	307128667	387907179	293977894	256370737	444335501	471332051	261749492	374290280	126663835	347536051	365959257
lspA	COG0597MU	MU	signal_peptidase_II	Cell wall/membrane/envelope biogenesis & Intracellular trafficking, secretion, and vesicular transport	262340949	383449485	146298463	150024329	357421117	313206618	386321398	416112176	407451538	442314176	307128525	387907221	293977765	256370600	444335458	471332092	261749533	374290238	126662641	347537563	365961657
miaB	COG0621J	J	MiaB_family_tRNA_modification_enzyme:_2-methylthioadenine_synthetase	Translation, ribosomal structure and biogenesis	262341116	383451081	146302766	150025205	357420784	313206267	386321748	416110637	407451880	442314544	307128628	387907061	293977855	256370700	444335618	471331937	261749373	374290395	126663485	347535358	365960096
mutS	COG0249L	L	DNA_mismatch_repair_protein_MutS	Replication, recombination and repair	262340946	383451653	146299483	150024498	357421119	313206711	386321307	416109287	407451433	442314078	307128585	387907224	293977812	256370654	444335455	471332095	261749536	374290235	126663148	347535383	365959941
obg	COG0536R	R	GTP-binding_protein	General function prediction only	262340993	383449868	146298182	150025425	357421073	313205582	386320445	416111408	407452805	442315247	307128666	387907177	293977893	256370736	444335503	471332049	261749490	374290282	126662288	347535905	365961286
pdhA	COG1071C	C	pyruvate_dehydrogenase_E1_component_subunit_alpha	Energy production and conversion	262340886	383449960	146299313	150025451	357421176	313207225	386320785	416110951	407450893	442315539	307128737	387907284	293977961	256370810	444335394	471332155	261749597	374290178	126662323	347537219	365961204
pdhB	COG0022C	C	pyruvate_dehydrogenase_E1_component_subunit_beta	Energy production and conversion	262341208	383449795	146299235	150024442	357420865	313206085	386321929	416109653	407452123	442314724	307128694	387906971	293977920	256370769	444335706	471331845	261749281	374290475	126662417	347535510	365959880
pnp	COG1185J	J	polyribonucleotide_nucleotidyltransferase	Translation, ribosomal structure and biogenesis	262340893	383451529	146299204	150026085	357421169	313206118	386321894	416111056	407452027	442314689	307128697	387907277	293977923	256370772	444335401	471332148	261749590	374290185	126663253	347535899	365959812
prfA	COG0216J	J	peptide_chain_release_factor_1	Translation, ribosomal structure and biogenesis	262341278	383450382	146300064	150025963	357420932	313206514	386321495	416109751	407451640	442314285	307128516	387906902	293977757	256370594	444335778	471331770	261749210	374290546	126663551	347537214	365960337
prsA	COG0462FE	FE	ribose-phosphate_diphosphokinase	Amino acid transport and metabolism & Nucleotide transport and metabolism	262341259	383449436	146298887	150024259	357420915	313206745	386321273	416109323	407451408	442314041	307128534	387906920	293977770	256370609	444335758	471331793	261749229	374290528	126662577	347535450	365961044
rpIK	COG0080J	J	50S_ribosomal_protein_L11	Translation, ribosomal structure and biogenesis	262340953	383451414	146299699	150025252	357421113	313206996	386321027	416109579	407451139	442313737	307128570	387907217	293977798	256370641	444335462	471332088	261749530	374290242	126663348	347535706	365961118
rplA	COG0081J	J	50S_ribosomal_protein_L1	Translation, ribosomal structure and biogenesis	262340954	383451413	146299700	150025251	357421112	313206997	386321026	416109580	407451138	442313736	307128569	387907216	293977797	256370640	444335463	471332087	261749529	374290243	126663349	347535707	365961117
rplB	COG0090J	J	50S_ribosomal_protein_L2	Translation, ribosomal structure and biogenesis	262341016	383449892	146298158	150025404	357421052	313206392	386321620	416109873	407451745	442314412	307128708	387907154	293977934	256370783	444335526	471332026	261749467	374290305	126662261	347537378	365961242
rplC	COG0087J	J	50S_ribosomal_protein_L3	Translation, ribosomal structure and biogenesis	262341013	383449889	146298161	150025407	357421055	313206395	386321617	416109870	407451742	442314409	307128705	387907157	293977931	256370780	444335523	471332029	261749470	374290302	126662264	347537381	365961245
rplD	COG0088J	J	50S_ribosomal_protein_L4	Translation, ribosomal structure and biogenesis	262341014	383449890	146298160	150025406	357421054	313206394	386321618	416109871	407451743	442314410	307128706	387907156	293977932	256370781	444335524	471332028	261749469	374290303	126662263	347537380	365961244
rplE	COG0094J	J	50S_ribosomal_protein_L5	Translation, ribosomal structure and biogenesis	262341025	383449901	146298149	150025395	357421043	313206383	386321629	416109882	407451753	442314420	307128716	387907145	293977941	256370791	444335535	471332017	261749458	374290314	126662252	347537369	365961233
rplF	COG0097J	J	50S_ribosomal_protein_L6	Translation, ribosomal structure and biogenesis	262341028	383449904	146298146	150025392	357421040	313206380	386321632	416109885	407451756	442314423	307128719	387907142	293977944	256370794	444335538	471332014	261749455	374290317	126662249	347537366	365961230
rplL	COG0222J	J	50S_ribosomal_protein_L7+L12	Translation, ribosomal structure and biogenesis	262340956	383451411	146299702	150025249	357421110	313206999	386321024	416109582	407451136	442313734	307128567	387907214	293977796	256370638	444335465	471332085	261749527	374290245	126663351	347535709	365961115
rplN	COG0093J	J	50S_ribosomal_protein_L14	Translation, ribosomal structure and biogenesis	262341023	383449899	146298151	150025397	357421045	313206385	386321627	416109880	407451751	442314418	307128714	387907147	293977940	256370789	444335533	471332019	261749460	374290312	126662254	347537371	365961235
rplO	COG0200J	J	50S_ribosomal_protein_L15	Translation, ribosomal structure and biogenesis	262341031	383449908	146298142	150025388	357421037	313206376	386321636	416109889	407451760	442314427	307128722	387907139	293977947	256370797	444335541	471332012	261749452	374290320	126662245	347537362	365961226
rplP	COG0197J	J	50S_ribosomal_protein_L16	Translation, ribosomal structure and biogenesis	262341020	383449896	146298154	150025400	357421048	313206388	386321624	416109877	407451748	442314415	307128712	387907150	293977938	256370787	444335530	471332022	261749463	374290309	126662257	347537374	365961238
rplQ	COG0203J	J	50S_ribosomal_protein_L17	Translation, ribosomal structure and biogenesis	262341039	383449916	146298134	150025380	357421029	313206368	386321643	416109897	407451768	442314435	307128730	387907131	293977955	256370804	444335549	471332004	261749444	374290328	126662237	347537354	365961218
rplV	COG0091J	J	50S_ribosomal_protein_L22	Translation, ribosomal structure and biogenesis	262341018	383449894	146298156	150025402	357421050	313206390	386321622	416109875	407451746	442314413	307128710	387907152	293977936	256370785	444335528	471332024	261749465	374290307	126662259	347537376	365961240
rplY	COG1825J	J	50S_ribosomal_protein_L25	Translation, ribosomal structure and biogenesis	262341258	383449437	146298888	150024258	357420914	313206746	386321272	416109324	407451407	442314040	307128535	387906921	293977771	256370610	444335757	471331794	261749230	374290527	126662578	347535451	365961043
rpmA	COG0211J	J	50S_ribosomal_protein_L27	Translation, ribosomal structure and biogenesis	262340819	383449759	146299306	150026247	357421232	313206642	386321374	416112202	407451514	442314151	307128654	387907349	293977883	256370724	444335328	471332220	261749662	374290118	126662510	347535563	365959087
rpmE	COG0254J	J	50S_ribosomal_protein_L31	Translation, ribosomal structure and biogenesis	262340898	383451080	146297875	150025207	357421165	313206265	386321750	416110640	407451885	442314546	307128700	387907272	293977926	256370775	444335406	471332143	261749585	374290190	126663482	347537265	365960041
rpmI	COG0291	J	50S_ribosomal_protein_L35	Translation, ribosomal structure and biogenesis	262341225	383450209	146297792	150024983	357420882	313205746	386322269	416111257	407452604	442315078	307128593	387906954	293977818	256370661	444335723	471331828	261749264	374290492	126663526	347537314	365959213
rpoA	COG0202K	K	DNA-directed_RNA_polymerase_subunit_alpha	Transcription	262341038	383449915	146298135	150025381	357421030	313206369	386321642	416109896	407451767	442314434	307128729	387907132	293977954	256370803	444335548	471332005	261749445	374290327	126662238	347537355	365961219
rpoB	COG0085K	K	DNA-directed_RNA_polymerase_subunit_beta	Transcription	262340957	383451410	146299703	150025248	357421109	313207005	386321018	416109588	407451132	442313728	307128566	387907213	293977795	256370637	444335466	471332084	261749526	374290246	126663352	347535710	365961114
rpoD	COG0568K	K	RNA_polymerase_sigma-70_factor	Transcription	262340892	383451548	146299193	150026087	357421170	313206169	386321843	416110733	407451975	442314637	307128696	387907278	293977922	256370771	444335400	471332149	261749591	374290184	126663248	347537492	365959813
rpsB	COG0052J	J	30S_ribosomal_protein_S2	Translation, ribosomal structure and biogenesis	262341005	383449765	146299370	150024557	357421063	313206968	386321052	416109551	407451167	442313765	307128587	387907165	293977813	256370656	444335515	471332037	261749478	374290294	126663059	347535163	365959713
rpsC	COG0092J	J	30S_ribosomal_protein_S3	Translation, ribosomal structure and biogenesis	262341019	383449895	146298155	150025401	357421049	313206389	386321623	416109876	407451747	442314414	307128711	387907151	293977937	256370786	444335529	471332023	261749464	374290308	126662258	347537375	365961239
rpsD	COG0522J	J	30S_ribosomal_protein_S4	Translation, ribosomal structure and biogenesis	262341037	383449914	146298136	150025382	357421031	313206370	386321641	416109895	407451766	442314433	307128728	387907133	293977953	256370802	444335547	471332006	261749446	374290326	126662239	347537356	365961220
rpsE	COG0098J	J	30S_ribosomal_protein_S5	Translation, ribosomal structure and biogenesis	262341030	383449906	146298144	150025390	357421038	313206378	386321634	416109887	407451758	442314425	307128721	387907140	293977946	256370796	444335540	471332013	261749453	374290319	126662247	347537364	365961228
rpsF	COG0360J	J	30S_ribosomal_protein_S6	Translation, ribosomal structure and biogenesis	262341103	383451161	146301224	150025894	357420771	313205959	386322059	416111976	407452320	442314853	307128655	387907074	293977884	256370725	444335605	471331950	261749386	374290382	126661840	347536731	365959338
rpsG	COG0049J	J	30S_ribosomal_protein_S7	Translation, ribosomal structure and biogenesis	262341010	383449886	146298164	150025410	357421058	313206879	386321140	416109460	407451261	442313859	307128702	387907160	293977928	256370777	444335520	471332032	261749473	374290299	126662267	347537410	365961248
rpsH	COG0096J	J	30S_ribosomal_protein_S8	Translation, ribosomal structure and biogenesis	262341027	383449903	146298147	150025393	357421041	313206381	386321631	416109884	407451755	442314422	307128718	387907143	293977943	256370793	444335537	471332015	261749456	374290316	126662250	347537367	365961231
rpsI	COG0103J	J	30S_ribosomal_protein_S9	Translation, ribosomal structure and biogenesis	262341004	383449766	146299371	150024558	357421064	313206969	386321051	416109552	407451166	442313764	307128588	387907166	293977814	256370657	444335514	471332038	261749479	374290293	126663060	347535162	365959714
rpsJ	COG0051J	J	30S_ribosomal_protein_S10	Translation, ribosomal structure and biogenesis	262341012	383449888	146298162	150025408	357421056	313206881	386321138	416109462	407451259	442313857	307128704	387907158	293977930	256370779	444335522	471332030	261749471	374290301	126662265	347537412	365961246
rpsK	COG0100J	J	30S_ribosomal_protein_S11	Translation, ribosomal structure and biogenesis	262341036	383449913	146298137	150025383	357421032	313206371	386321640	416109894	407451765	442314432	307128727	387907134	293977952	256370801	444335546	471332007	261749447	374290325	126662240	347537357	365961221
rpsL	COG0048J	J	30S_ribosomal_protein_S12	Translation, ribosomal structure and biogenesis	262341009	383449885	146298165	150025411	357421059	313206878	386321141	416109459	407451262	442313860	307128701	387907161	293977927	256370776	444335519	471332033	261749474	374290298	126662268	347537409	365961249
rpsM	COG0099J	J	30S_ribosomal_protein_S13	Translation, ribosomal structure and biogenesis	262341035	383449912	146298138	150025384	357421033	313206372	386321639	416109893	407451764	442314431	307128726	387907135	293977951	256370800	444335545	471332008	261749448	374290324	126662241	347537358	365961222
rpsN	COG0199J	J	30S_ribosomal_protein_S14	Translation, ribosomal structure and biogenesis	262341026	383449902	146298148	150025394	357421042	313206382	386321630	416109883	407451754	442314421	307128717	387907144	293977942	256370792	444335536	471332016	261749457	374290315	126662251	347537368	365961232
rpsO	COG0184J	J	30S_ribosomal_protein_S15	Translation, ribosomal structure and biogenesis	262340894	383451528	146299205	150026084	357421168	313206117	386321895	416111055	407452028	442314690	307128698	387907276	293977924	256370773	444335402	471332147	261749589	374290186	126663255	347535900	365959811
rpsQ	COG0186J	J	30S_ribosomal_protein_S17	Translation, ribosomal structure and biogenesis	262341022	383449898	146298152	150025398	357421046	313206386	386321626	416109879	407451750	442314417	307128713	387907148	293977939	256370788	444335532	471332020	261749461	374290311	126662255	347537372	365961236
rsmI	COG0313R	R	16S rRNA methyltransferase	General function prediction only	262341073	383449584	146298351	150025140	357420997	313206652	386321363	416112213	407451494	442314139	307128533	387907103	293977769	256370608	444335575	471331978	261749416	374290353	126662544	347537758	365959347
serS	COG0172J	J	serine-tRNA_ligase	Translation, ribosomal structure and biogenesis	262341206	383449440	146298609	150024186	357420863	313206450	386321562	416109815	407451695	442314353	307128560	387906973	293977788	256370631	444335704	471331847	261749283	374290474	126662916	347537812	365960937
smpB	COG0691O	O	SsrA-binding_protein	Posttranslational modification, protein turnover, chaperones	262341166	383451025	146301185	150025926	357420830	313206518	386321491	416109747	407451636	442314281	307128673	387907012	293977899	256370743	444335666	471331888	261749325	374290442	126661808	347536756	365960570
sucA	COG0567C	C	2-oxoglutarate_dehydrogenase_(succinyl-transferring),_E1_component	Energy production and conversion	262341352	383449561	146299016	150026437	357420745	313205910	386322107	416111926	407452378	442314903	307128670	387906830	293977896	256370740	444335848	471331698	261749138	374290612	126662954	347535251	365960952
sucB	COG0508C	C	2-oxoglutarate_dehydrogenase,_E2_component,_dihydrolipoyllysine-residue_succinyltransferase	Energy production and conversion	262341351	383449560	146299015	150026438	357420746	313205909	386322108	416111925	407452379	442314904	307128671	387906831	293977897	256370741	444335847	471331699	261749139	374290611	126662955	347535252	365960951
sucC	COG0045C	C	succinyl-CoA_ligase_(ADP-forming)_subunit_beta	Energy production and conversion	262341346	383450427	146299918	150024993	357420749	313207057	386320963	416111781	407451082	442315713	307128580	387906836	293977808	256370651	444335843	471331703	261749142	374290607	126661846	347536826	365959264
sucD	COG0074C	C	succinyl-CoA_ligase_(ADP-forming)_subunit_alpha	Energy production and conversion	262340829	383450700	146300647	150025053	357421224	313206103	386321909	416111041	407452099	442314704	307128645	387907340	293977872	256370717	444335338	471332210	261749652	374290128	126663987	347536921	365959137
sufE	COG2166R	R	Fe-S_metabolism_associated_domain-containing_protein; cysteine desulfuration protein SufE	General function prediction only	262340901	383449391	146298936	150026417	357421162	313206664	386321351	416112225	407451482	442314127	307128578	387907269	293977806	256370649	444335409	471332140	261749582	374290192	126662694	347537804	365961678
tatC	COG0805U	U	Sec-independent_protein_translocase_TatC	Intracellular trafficking, secretion, and vesicular transport	262341164	383450032	146298047	150025303	357420828	313205607	386320422	416111383	407452780	442315221	307128672	387907014	293977898	256370742	444335664	471331890	261749327	374290440	126662150	347536769	365961572
trmE	COG0486R	R	tRNA_modification_GTPase_TrmE	General function prediction only	262341101	383451050	146300457	150024725	357420769	313205615	386320414	416111374	407452766	442315212	307128609	387907076	293977831	256370677	444335603	471331952	261749388	374290380	126662354	347537135	365960326
trpS	COG0180J	J	tryptophan-tRNA_ligase	Translation, ribosomal structure and biogenesis	262341316	383451981	146298751	150026278	357420965	313206753	386321265	416109332	407451400	442314032	307128649	387906864	293977877	256370719	444335815	471331731	261749172	374290580	126662795	347536688	365961028
truA	COG0101J	J	tRNA_pseudouridine_synthase_A	Translation, ribosomal structure and biogenesis	262341374	383450770	146302394	150025482	357420725	313207118	386320901	416111716	407451016	442315649	307128564	387906808	293977793	256370635	444335305	471331676	261749109	374290633	126663837	347536747	365960544
tuf	COG0050J	J	translation_elongation_factor_Tu	Translation, ribosomal structure and biogenesis	262340950	383451417	146299696	150025255	357421116	313206993	386321030	416109576	407451142	442313740	307128571	387907220	293977799	256370642	444335459	471332091	261749532	374290239	126663345	347535703	365961121
tyrS	COG0162J	J	tyrosine-tRNA_ligase	Translation, ribosomal structure and biogenesis	262340852	383451929	146298313	150024271	357421202	313206142	386321870	416111080	407452003	442314664	307128554	387907318	293977785	256370627	444335361	471332187	261749629	374290150	126662992	347535340	365961709
rplT	COG0292J	J	50S_ribosomal_protein_L20	Translation, ribosomal structure and biogenesis	262341226	383450208	146297793	150024982	357420883	313205747	386322268	416111256	407452603	442315077	307128594	387906953	293977819	256370662	444335724	471331827	261749263	374290493	126663525	347537315	365959212
