# Supplementary material for: Obligate Insect Endosymbionts Exhibit Increased Ortholog Length Variation and Loss of Large Accessory Proteins Concurrent with Genome Shrinkage
Source: Genome Biol Evol. 2014 Mar 26;6(4):763–75. doi: 10.1093/gbe/evu055 (PMC4007534; doi:10.1093/gbe/evu055)
Supplement: Supplementary Data [file supp_evu055_Supplementary_Materials_S10.xlsx]

## Sheet: Enterobacteriaceae
Abbreviation	Organism	BioProject ID	Size(Mb)	GC	Proteins	Genes	Life-Style	Isolated From/resident within	Notes
glapsy	Glaciecola psychrophila 170	PRJNA193711	5.41369	40.4	5618	5695	nonOIE	sea-ice samples collected using a MARK II ice auger during the Second Chinese National Arctic Research Expedition cruise of the USCGC icebreaker Xue Long into the Canada Basin in August 2003	Gram-negative, aerobic, psychrophilic, and seawater-requiring species
panvag	Pantoea vagans C9 1	PRJNA49871	4.88834	55.0916	4590	4690	nonOIE	Strain C9-1, isolated from apple (Malus × domestica ‘Jonathan’) (Michigan)	commercially registered for biological control of fire blight, a disease of pear and apple trees; I will consider this "Free-living-Plant associated"
raquCI	Rahnella aquatilis CIP 78 65 ATCC 33071	PRJNA86855	5.4489	52.0766	4866	5110	nonOIE	drinking water source in Lille, France	Strains belonging to the genus Rahnella have been isolated from soil, freshwater, food, and clinical samples.
raquHX	Rahnella aquatilis HX2	PRJNA158049	5.6568	52.1505	5082	5180	nonOIE	vineyard soil in Beijing, China	Rahnella aquatilis strain HX2 is a plant growth-promoting, disease-suppressive rhizobacterium
sermar	Serratia marcescens FGI94	PRJNA185180	4.85822	58.9	4361	4588	nonOIE	Serratia sp. strain FGI 94 was isolated from a fungus garden of the leaf-cutter ant Atta colombica	Serratia marcescens is an opportunistic human pathogen that is increasingly associated with life-threatening hospital-acquired infections. It is an environmental organism that has a broad host range, and is capable of infecting vertebrates and invertebrates, as well as plants. In humans, Serratia marcescens can cause meningitis (inflammation of the membrane surrounding the brain and spinal cord),…
serpro	Serratia proteamaculans 568	PRJNA58725	5.49565	55.0498	4942	5064	nonOIE	Unpublished?	This species is associated with a serious form of pneumonia in humans, and is the causal agent of amber disease in the grass grub. Interestingly, it also contains an inducible activator which promotes the growth of soybeans under greenhouse conditions
sersym	Serratia symbiotica Cinara cedri	PRJNA82363	1.76276	29.2	672	772	nonOIE	From pea aphids of the "Tuscan", Arizona lineage (grown in the lab)	Secondary symbiont of aphids. Can be transmitted vertically. Perhaps provides the aphids with defense against heat stress.
xenbov	Xenorhabdus bovienii SS 2004	PRJNA46345	4.2255	45	4258	4413	nonOIE	The X. bovienii strain used in this study was deposited on Jun. 28, 2000 with the Agriculture Research Culture Collection (NRRL) International Depository Authority at 1815 North University Street, in Peoria, Ill. 61604 U.S.A	Chaston et al. 2011. PLoS One. This genus is a group of insect pathogens which live in a mutualistic relationship with the soil nematode family Steinernematidae. Free-living, juvenile Steinernema spp. enter insect larvae through the digestive tract. They penetrate the larvae body cavity and release Xenorhabdus spp. into the hemolymph (blood). The bacteria multiply rapidly, killing the larvae, and…
xennem	Xenorhabdus nematophila ATCC 19061	PRJNA49133	4.58792	44.2609	4473	4800	nonOIE	X. nematophila ATCC 19061 used in this study was acquired from American Type Culture Collection	Unlike Xenorhabdus bovienii, which is found in different Steinernema spp., Xenorhabdus nematophila is associated specifically with Steinernema carpocapsae and can be used as a model for studying host specificity
baumHc	Baumannia cicadellinicola Hc	PRJNA58111	0.686194	33.2	595	651	OIE	Bacteriome of sharpshooter leafhoppers	found within bacteriomes, specialized organs in sharpshooter leafhoppers (Cicadellinae), and is transmitted vertically from female to offspring. This bacterium is found within a red-pigmented bacteriome within the host. The bacteria-insect relationship is one of nutritional co-dependence: the bacteria provide important metabolites for the insect's nutritional requirements, and in turn receive a s…
baph5A	Buchnera aphidicola 5A Acyrthosiphon pisum	PRJNA59285	0.642122	26.3	555	599	OIE	Bacteriome of A. kondoi	Primary endosymbiont of aphids, associated with them for 200-250 million years.
baphAk	Buchnera aphidicola Ak Acyrthosiphon kondoi	PRJNA158533	0.653223	25.7113	569	625	OIE	Bacteriome of A. pisum	Primary endosymbiont of aphids, associated with them for 200-250 million years.
bapAPS	Buchnera aphidicola APS Acyrthosiphon pisum	PRJNA57805	0.655725	26.3523	574	618	OIE	Bacteriome of Baizongia pistaciae	Primary endosymbiont of aphids, associated with them for 200-250 million years.
baphBp	Buchnera aphidicola Bp Baizongia pistaciae	PRJNA57827	0.618379	25.3004	507	553	OIE	Bacteriome of C. cedri	Primary endosymbiont of aphids, associated with them for 200-250 million years.
baphCc	Buchnera aphidicola Cc Cinara cedri	PRJNA58579	0.422434	20.2032	362	402	OIE	Bacteriome of A. pisum	Primary endosymbiont of aphids, associated with them for 200-250 million years.
BaJF98	Buchnera aphidicola JF98 Acyrthosiphon pisum	PRJNA158845	0.641771	26.3	477	512	OIE	Bacteriome of A. pisum	Primary endosymbiont of aphids, associated with them for 200-250 million years.
baJF99	Buchnera aphidicola JF99 Acyrthosiphon pisum	PRJNA158847	0.641716	26.3	590	625	OIE	Bacteriome of A. pisum	Primary endosymbiont of aphids, associated with them for 200-250 million years.
baphSg	Buchnera aphidicola Sg Schizaphis graminum	PRJNA57913	0.641454	25.3	546	619	OIE	Bacteriome of S. graminum	Primary endosymbiont of aphids, associated with them for 200-250 million years.
baphTu	Buchnera aphidicola Tuc7 Acyrthosiphon pisum	PRJNA59283	0.641895	26.3	553	598	OIE	Bacteriome of A. pisum	Primary endosymbiont of aphids, associated with them for 200-250 million years.
baphUa	Buchnera aphidicola Ua Uroleucon ambrosiae	PRJNA158535	0.627953	24.1448	538	591	OIE	Bacteriome of U. ambrosiae	Primary endosymbiont of aphids, associated with them for 200-250 million years.
blochc	Candidatus Blochmannia chromaiodes 640	PRJNA185308	0.791219	29.5	609	656	OIE	Bacteriome of carpenter ant	endosymbiont of Carpenter ants
blochf	Candidatus Blochmannia floridanus	PRJNA57999	0.705557	27.4	583	631	OIE	Bacteriome of carpenter ant	endosymbiont of Carpenter ants
blochp	Candidatus Blochmannia Pennsylvanicus BPEN	PRJNA58329	0.791654	29.6	610	658	OIE	Bacteriome of carpenter ant	endosymbiont of Carpenter ants
blochv	Candidatus Blochmannia vafer BVAF	PRJNA62083	0.722585	27.5	587	631	OIE	Bacteriome of carpenter ant	endosymbiont of Carpenter ants
morPCI	Candidatus Moranella endobia PCIT	PRJNA68739	0.538294	43.5	406	481	OIE	Inside of Tremblaya pricceps PCIT inside of the mealy bug Planococcus citri	Endosymbiont of Tremblaya priceps, which is an endosymbiont of mealy bugs
morPCV	Candidatus Moranella endobia PCVAL	PRJNA197215	0.538203	43.5	411	483	OIE	Inside of Tremblaya pricceps PCVAL inside of the mealy bug P. citri	Endosymbiont of Tremblaya priceps, which is an endosymbiont of mealy bugs
riesia	Candidatus Riesia pediculicola USDA	PRJNA46841	0.582127	28.589	556	598	OIE	Inside of P. humanus (human body louse)	Primary endosymbiont of the human body louse Pediculus humanus
sodglm	Sodalis glossinidius morsitans	PRJNA58553	4.29251	54.5066	2516	2607	OIE	pure Sodalis cultures obtained from surface-sterilized pupae of G. m. morsitans and cultured on a feeder layer of Aedes albopictus C6/36 cells	It is one of three endosymbionts for the tsetse fly (Glossina spp.), which are all maternally transmitted to progeny. It can live intra- or intercelluarly in the midgut, fat body and haemolyph of the fly. It can be cultured. The other two being Wigglesworthia glossinidium and a strain of Wolbachia
wigbre	Wigglesworthia glossinidia endosymbiont of Glossina brevipalpis	PRJNA57853	0.703004	22.4962	617	657	OIE	Bacteriome of Glossina brevipalpis	This organism is the obligate endosymbiont for the tsetse fly Glossina brevipalpis, Glossina tachinoides, Glossina palpalis palpalis, and Glossina austeni.
wigmor	Wigglesworthia glossinidia endosymbiont of Glossina morsitans Yale colony	PRJNA88075	0.719535	25.2	618	679	OIE	Bacteriome of Glossina morsitans	This organism is the obligate endosymbiont for the tsetse fly Glossina brevipalpis, Glossina tachinoides, Glossina palpalis palpalis, and Glossina austeni.
entclo	Enterobacter cloacae ATCC 13047	PRJNA48363	5.5988	54.5971	5518	5639	nonOIE	E. cloacae ATCC 13047 was isolated from human cerebrospinal fluid by Edwin Oakes Jordan in 1890 and is the type strain of E. cloacae subsp. cloacae	Enterobacter cloacae and Enterobacter aerogenes, are important nosocomial pathogens responsible for a variety of infections, including bacteremia, lower respiratory tract infections, skin and soft tissue infections, urinary tract infections (UTIs), endocarditis, intra-abdominal infections, septic arthritis, osteomyelitis, and ophthalmic infections. Among the predisposing factors for such infectio…
salbon	Salmonella bongori NCTC 12419	PRJNA70155	4.46011	51.3	3863	4054	nonOIE	The S. bongori exploited in this study included 28 isolates originating from between 1966-2004, from the USA, Africa and Europe, from hosts including humans, frogs, pigeons and reptiles as well as environmental sources including the shell of a hen's egg, cheese, fishmeal and waste water	Salmonella bongori is the second species of Salmonella after Salmonella enterica and is considered a distant outgroup. This species is reptile-specific, is rarely found in human infections and it lacks SPI-2.
salent	Salmonella enterica serovar Dublin CT 02021853	PRJNA58917	4.91746	52.1454	4616	5075	nonOIE	Dublin; human	One of the most common causes of enteric infections. Does NOT cause typhoid fever. See: Comparative genomics of 28 Salmonella enterica isolates: evidence for CRISPR-mediated adaptive sublineage evolution. Fricke WF, et al. J Bacteriol 2011 Jul
shigbo	Shigella boydii CDC 3083 94	PRJNA58415	4.87466	50.9975	4557	5323	nonOIE	This strain (strain BS512; serotype 18) was originally isolated from a 12-year-old boy in Arizona by Dr. Nancy Stockbine. gDNA was obtained from stock culture.	This species is uncommon except in India, where it was first isolated. The 18 known serotypes are antigenically distinct, expressing a diverse range of toxins in addition to a Shigella-specific toxin. Progression to clinical dysentery occurs in most patients infected with this organism
shigdy	Shigella dysenteriae Sd197	PRJNA58213	4.56091	50.921	4501	4892	nonOIE	This strain is an isolate from an epidemic in China in the 1950s.	This species is the major cause of Shigella-related deaths in developing nations, mostly in young children.
shigfl	Shigella flexneri 2002017	PRJNA159233	4.8945	50.6619	4703	5058	nonOIE	Isolate 2002017, an S. flexneri X variant, obtained from a 2-year-old patient in 2002 in Henan Province	This organism, along with Shigella sonnei, is the major cause of shigellosis in industrialized countries and is responsible for endemic infections
shigso	Shigella sonnei 53G	PRJNA84383	5.22047	50.7341	5139	5258	nonOIE	S. sonnei 53G was initially isolated from a child with diarrhea in Tokyo in 1954.	This organism is the leading cause of dysentery in industrialized countries. The disease is usually less severe than other types of Shigella, causing mild diarrhea and dehydration
yerent	Yersinia enterocolitica palearctica Y11	PRJNA162069	4.62588	46.953	4459	4551	nonOIE	This strain is a certified type strain of the German DSMZ collection (DSM no. 13030; Yersinia enterocolitica subsp. palearctica) that was isolated from the stool of a human patient	Yersiniosis is the third most common bacterial enteric disease in Europe and Yersinia enterocolitica subsp. palearctica O:3/4 is the most common bioserotype
yerpes	Yersinia pestis Angola	PRJNA58485	4.68701	47.615	4040	4464	nonOIE	This strain was isolated prior to 1985 and belongs to the antiqua biovar. It can ferment rhamnonse and melibiose which is a property usually associated with Yersinia pseudotuberculosis. Strain Angola belongs to a group of atypical Yersinia pestis strains with genotypic similarities that are intermediate between Y. pestis and Y. pseudotuberuclosis strains. Genotypic studies indicate that strain An…	It is the causative agent of plague (bubonic and pulmonary) a devastating disease which has killed millions worldwide. The organism can be transmitted from rats to humans through the bite of an infected flea or from human-to-human through the air during widespread infection. Yersinia pestis is an extremely pathogenic organism that requires very few numbers in order to cause disease, and is often …
dicdad	Dickeya dadantii Ech703	PRJNA59363	4.67945	55	3970	4136	nonOIE	US DOE Joint Genome Institute, not published	Dickeya dadantii formerly (Erwinia chrysanthemi) is a phytopathogenic bacterium that causes soft rot diseases on many crops. This organism produces pectinolytic enzymes which break down plant cell walls allowing for the spread of disease
diczea	Dickeya zeae Ech1591	PRJNA59297	4.81385	54.5	4163	4367	nonOIE	US DOE Joint Genome Institute, not published	The causal agent of onion soft rot.
erwamy	Erwinia amylovora CFBP1430	PRJNA46839	3.83383	53.5749	3706	3805	nonOIE	E. amylovora CFBP 1430 was isolated in 1972 from a Crataegus sp. (Paulin and Samson 1973) and later used as a standard strain in many genetic and biochemical studies	This bacterium is the causative agent of Fire Blight, a destructive disease of Maloid fruit trees, such as apple and pear. Outbreaks are sporadic in the Northeast, but result in serious damage to roots, blossoms, fruit, and shoots when they occur
erwEjp	Erwinia Ejp617	PRJNA159955	3.95768	53.6055	3672	3769	nonOIE	Nashi pears in Japan	Erwinia strain Ejp617 is a plant pathogen that causes bacterial shoot blight of pear in Japan.
erwpyr	Erwinia pyrifoliae Ep1 96	PRJNA40659	4.07284	53.3602	3697	3852	nonOIE	cultured	Erwinia pyrifoliae is a pathogen of Asian pears.
pecatr	Pectobacterium atrosepticum SCRI1043	PRJNA57957	5.06402	51	4472	4613	nonOIE	potato stem with blackleg disease symptoms in 1985 in Perthshire, Scotland (the sample used to provide DNA for sequencing was frozen shortly after isolation)	Pectobacterium atrosepticum is an environmentally widespread organism that causes blackleg and soft rot disease in potatoes. This organism produces pectolytic enzymes that destroy plant tissue and allow the bacteria to spread
peccar	Pectobacterium carotovorum PC1	PRJNA59295	4.86291	51.9	4246	4398	nonOIE	US DOE Joint Genome Institute, unpublished	Pectobacterium carotovorum causes soft-rot diseases of various plant hosts through degradation of the plant cell walls
pecwas	Pectobacterium wasabiae WPP163	PRJNA41297	5.06389	50.5	4437	4717	nonOIE	US DOE Joint Genome Institute, unpublished	Pectobacterium wasabiae is a causal agent of soft rot disease of plants, an economically important pathogen of many crops.

## Sheet: Flavobacteriaceae
Abbreviation	Organism	BioProject ID	Size (Mb)	GC	Proteins	Genes	Life_Style	Isolated from	Notes
BGE	Blattabacterium Blattella germanica Bge	PRJNA41533	0.640935	27.1172	590	631	OIE	Fat body from German cockroach, Blattella germanica	Primary endosymbiont of cockroaches
BGIGA	Blattabacterium Blaberus giganteus	PRJNA163677	0.632588	25.7281	576	614	OIE	Fat body from the Giant Roach, Blaberus giganteus	Primary endosymbiont of cockroaches
BOR	Blattabacterium Blatta orientalis Tarazona	PRJNA188115	0.638184	28.214	579	627	OIE	Fat body from Blatta orientalis str. Tarazona	Primary endosymbiont of cockroaches
BPAA	Blattabacterium Panesthia angustipennis spadica BPAA	PRJNA193717	0.63249	26.4	575	624	OIE	Fat body from the wood-feeding cockroach, Panesthia agustipennis	Primary endosymbiont of cockroaches
BPLAN	Blattabacterium Periplaneta americana BPLAN	PRJNA41287	0.640442	28.2016	581	624	OIE	Fat body from the American cockroach, Periplaneta americana	Primary endosymbiont of cockroaches
CPUCN	Blattabacterium Cryptocercus punctulatus Cpu	PRJNA81083	0.609561	23.8419	548	589	OIE	Fat body from the wood raoch Cryptocercus punctulatus (Appalachians)	Primary endosymbiont of cockroaches
FBAL	Flavobacteria bacterium BAL38	PRJNA54617	2.80699	31.4	2612	2654	nonOIE	Monoisolate; Baltic Sea at 4 meters deep	Unclassified Flavobacteriales; Commonly found in soil, plants, foodstuffs, and water sources; commensal bacteria and opportunistic pathogens; nitrogen-fixing heterotroph
FBRA	Flavobacterium branchiophilum FL 15	PRJNA73421	3.56329	32.9006	2872	3087	nonOIE	Diseased sheatfish (Silurus glanis) in Hungary	Main causitive agent of bacterial gill disease, a severe condition affecting various cultured freshwater species worldwide
FCOL	Flavobacterium columnare ATCC 49512	PRJNA80731	3.16243	31.5	2642	2731	nonOIE	Monoisolate	Ubiquitous in the warmwater aquatic environment, causitive agent of columnaris disease in fish
FIND	Flavobacterium indicum GPTSA100 9	PRJNA157999	2.99309	31.4	2671	2787	nonOIE	warm spring water in Assam, India	Environmental lifestyle
FJOH	Flavobacterium johnsoniae UW101	PRJNA58493	6.09687	34.1	5017	5137	nonOIE	soil in England	common in soil and freshwater
FPSYCH	Flavobacterium psychrophilum JIP02 86	PRJNA61627	2.86199	32.5	2412	2499	nonOIE	Lab culture?	virulent strain; widely distributed pathogen of wild and cultured salmonid fish
MADAR	Blattabacterium Mastotermes darwiniensis MADAR	PRJNA77127	0.590336	27.523	541	590	OIE	Fat body from the primative termite, Mastotermes darwiniensis	Primary endosymbiont of cockroaches
r15868	Riemerella anatipestifer ATCC 11845 DSM 15868	PRJNA60727	2.15512	35	1972	2052	nonOIE	Lab culture	Infectious pathogen causing serositis in ducks
RANAGD	Riemerella anatipestifer RA GD	PRJNA162013	2.16638	35	1985	2091	nonOIE	infected duck in Guangzhou, China, cultivated in the lab	well-described pathogen of waterfowl and other avian species
RANAYM	Riemerella anatipestifer RA YM	PRJNA179610	2.1302	34.9	2006	2046	nonOIE	clinicically isolated from China, belonging to serotype 1	highly virulent strain; associated with epizootic infections in poultry
RANCH1	Riemerella anatipestifer RA CH 1	PRJNA175469	2.30952	35.1	2186	2236	nonOIE
RANCH2	Riemerella anatipestifer RA CH 2	PRJNA186548	2.16632	35	2044	2095	nonOIE
SMCARI	Candidatus Sulcia muelleri CARI	PRJNA52535	0.276511	21.1	246	288	OIE	spittlebug Clastoptera arizonana	Endosymbiont of Sharpshooters and Leafhopper species
SMDIM	Candidatus Sulcia muelleri DMIN	PRJNA47075	0.243933	22.5	226	261	OIE	cicada Diceroprocta semicincta	Endosymbiont of Sharpshooters and Leafhopper species
SMDSEM	Candidatus Sulcia muelleri SMDSEM	PRJNA59393	0.276984	22.6	242	279	OIE	green sharpshooter Draeculacephala minerva	Endosymbiont of Sharpshooters and Leafhopper species; *Sulcia DSEM and Sulcia GWSS diverged at least 200 mya based on host fossils (McCutcheon and Moran 2010)
SMGWSS	Candidatus Sulcia muelleri GWSS	PRJNA58943	0.24553	22.4	227	264	OIE	glassy-winged sharpshooter Homalodisca vitripennis	Endosymbiont of Sharpshooters and Leafhopper species
