# Supplementary material for: Obligate Insect Endosymbionts Exhibit Increased Ortholog Length Variation and Loss of Large Accessory Proteins Concurrent with Genome Shrinkage
Source: Genome Biol Evol. 2014 Mar 26;6(4):763–75. doi: 10.1093/gbe/evu055 (PMC4007534; doi:10.1093/gbe/evu055)
Supplement: Supplementary Data [file supp_evu055_Supplementary_Materials_S6.xlsx]

## Sheet: Gammaproteobacteria
Genome_Abbreviation	Species	Life_style	Genome_Size(Mb)	Total_Number_Proteins	Mean_Protein_Size	Max_Protein_Size	Min_Prot_Length	Range_Protein_Length	Num_Prots_above_1420aa
BaJF98	Buchnera aphidicola JF98 Acyrthosiphon pisum	OIE	0.64	477	254.245	955	23	932	0
crudCE	Candidatus Carsonella ruddii CE isolate Thao2000	OIE	0.162589	190	268.5	1284	37	1247	0
crudCS	Candidatus Carsonella ruddii CS isolate Thao2000	OIE	0.162504	190	268.737	1284	37	1247	0
crudHC	Candidatus Carsonella ruddii HC isolate Thao2000	OIE	0.166163	192	273.375	1287	37	1250	0
crudHT	Candidatus Carsonella ruddii HT isolate Thao2000	OIE	0.157543	180	274.011	1287	37	1250	0
crudPC	Candidatus Carsonella ruddii PC isolate NHV	OIE	0.159923	182	275.725	1288	37	1251	0
cacrud	Candidatus Carsonella ruddii PV	OIE	0.159662	182	274.302	1292	37	1255	0
porti2	Candidatus Portiera aleyrodidarum BT-Q-AWRs	OIE	0.350928	280	285.1	1372	37	1335	0
porti3	Candidatus Portiera aleyrodidarum BT B-HRs	OIE	0.351658	273	287.242	1372	37	1335	0
porti4	Candidatus Portiera aleyrodidarum BT QVLC	OIE	0.357472	246	326.854	1372	37	1335	0
porti5	Candidatus Portiera aleyrodidarum BT-B	OIE	0.358242	256	314.144	1372	29	1343	0
porti1	Candidatus Portiera aleyrodidarum TV	OIE	0.280663	269	327.045	1376	37	1339	0
riesia	Candidatus Riesia pediculicola USDA	OIE	0.58	544	283.903	1392	19	1373	0
morPCI	Candidatus Moranella endobia PCIT	OIE	0.54	406	339.675	1402	33	1369	0
morPCV	Candidatus Moranella endobia PCVAL	OIE	0.54	411	336.36	1402	33	1369	0
baphBp	Buchnera aphidicola Bp Baizongia pistaciae	OIE	0.62	504	329.665	1404	38	1366	0
wigbre	Wigglesworthia glossinidia endosymbiont of Glossina brevipalpis	OIE	0.7	611	329.992	1405	38	1367	0
wigmor	Wigglesworthia glossinidia endosymbiont of Glossina morsitans Yale colony	OIE	0.72	618	326.67	1405	38	1367	0
baphUa	Buchnera aphidicola Ua Uroleucon ambrosiae	OIE	0.63	529	331.864	1406	38	1368	0
baJF99	Buchnera aphidicola JF99 Acyrthosiphon pisum	OIE	0.64	590	308.207	1407	30	1377	0
baph5A	Buchnera aphidicola 5A Acyrthosiphon pisum	OIE	0.64	555	330.469	1407	38	1369	0
baphTu	Buchnera aphidicola Tuc7 Acyrthosiphon pisum	OIE	0.64	553	329.81	1407	38	1369	0
baphAk	Buchnera aphidicola Ak Acyrthosiphon kondoi	OIE	0.65	559	327.669	1407	38	1369	0
bapAPS	Buchnera aphidicola APS Acyrthosiphon pisum	OIE	0.66	564	328.269	1407	38	1369	0
baphLL	Buchnera aphidicola LL01 Acyrthosiphon pisum	OIE	0.641799	577	300.348	1407	33	1374	0
baphTL	Buchnera aphidicola TLW03 Acyrthosiphon pisum	OIE	0.64177	573	300.332	1407	30	1377	0
baumHc	Baumannia cicadellinicola Hc	OIE	0.686194	595	327.818	1408	31	1377	0
sersym	Serratia symbiotica Cinara cedri	nonOIE	1.76	672	338.487	1408	38	1370	0
baphCc	Buchnera aphidicola Cc Cinara cedri	OIE	0.42	357	329.726	1410	38	1372	0
baphSg	Buchnera aphidicola Sg Schizaphis graminum	OIE	0.64	546	326.163	1413	38	1375	0
blochv	Candidatus Blochmannia vafer BVAF	OIE	0.722585	587	334.267	1416	38	1378	0
blochc	Candidatus Blochmannia chromaiodes 640	OIE	0.791219	609	330.956	1416	38	1378	0
blochp	Candidatus Blochmannia Pennsylvanicus BPEN	OIE	0.791654	610	330.761	1416	38	1378	0
blochf	Candidatus Blochmannia floridanus	OIE	0.705557	583	334.587	1420	38	1382	0
baphCt	Buchnera aphidicola Cinara tujafilina	OIE	0.444925	360	320.031	1420	38	1382	0
sodglm	Sodalis glossinidius morsitans	nonOIE	4.29	2432	290.051	1484	33	1451	1
shigfl	Shigella flexneri 2002017	nonOIE	4.89	4372	286.203	1517	24	1493	2
shigdy	Shigella dysenteriae Sd197	nonOIE	4.56	4270	262.204	1588	14	1574	5
shigbo	Shigella boydii CDC 3083 94	nonOIE	4.87	4246	276.668	1653	21	1632	3
shigso	Shigella sonnei 53G	nonOIE	5.22	5139	279.112	1653	19	1634	4
psycry	Psychrobacter cryohalolentis K5	nonOIE	3.1011	2467	342.937	2301	38	2263	10
pseusu	Pseudoxanthomonas suwonensis 11 1	nonOIE	3.41905	3070	330.046	2310	31	2279	8
altmBS	Alteromonas macleodii Black Sea 11	nonOIE	4.48051	3772	343.851	2877	33	2844	9
pseusp	Pseudoxanthomonas spadix BD a59	nonOIE	3.45255	3149	318.556	2887	26	2861	7
glanit	Glaciecola nitratireducens FR1064	nonOIE	4.13423	3654	332.373	2955	35	2920	15
glapsy	Glaciecola psychrophila 170	nonOIE	5.41	5618	266.719	3094	37	3057	9
yerpes	Yersinia pestis Angola	nonOIE	4.69	3832	300.044	3163	37	3126	11
yerent	Yersinia enterocolitica palearctica Y11	nonOIE	4.63	4349	293.492	3245	37	3208	9
hamdef	Candidatus Hamiltonella defensa 5AT (Acyrthosiphon pisum)	nonOIE	2.11	2094	269.139	3259	30	3229	11
sermar	Serratia marcescens FGI94	nonOIE	4.86	4361	319.059	3285	25	3260	10
metalc	Methylomicrobium alcaliphilum	nonOIE	4.6683	3981	318.349	3437	20	3417	20
xylfas	Xylella fastidiosa 9a5c	nonOIE	2.73175	2766	268.247	3455	30	3425	13
entclo	Enterobacter cloacae ATCC 13047	nonOIE	5.6	5120	303.048	3546	37	3509	8
thaole	Thalassolituus oleivorans MIL 1	nonOIE	3.92033	3662	320.787	3596	31	3565	15
serpro	Serratia proteamaculans 568	nonOIE	5.5	4891	323.038	3602	29	3573	8
xancam	Xanthomonas campestris vesicatoria 85 10	nonOIE	5.42016	4487	335.147	3709	30	3679	15
colpsy	Colwellia psychrerythraea 34H	nonOIE	5.37318	4910	307.978	3758	15	3743	15
diczea	Dickeya zeae Ech1591	nonOIE	4.81	4163	325.545	3796	30	3766	15
xanory	Xanthomonas oryzae oryzicola BLS256	nonOIE	4.83174	4474	306.246	3874	26	3848	15
serply	Serratia plymuthica AS9	nonOIE	5.44288	4952	318.011	4169	30	4139	17
raquCI	Rahnella aquatilis CIP 78 65 ATCC 33071	nonOIE	5.45	4344	324.228	4595	29	4566	13
raquHX	Rahnella aquatilis HX2	nonOIE	5.66	4443	319.206	4599	30	4569	9
xancit	Xanthomonas citri Aw12879	nonOIE	5.39869	4675	326.306	4743	30	4713	19
peccar	Pectobacterium carotovorum PC1	nonOIE	4.86	4246	328.805	4874	30	4844	15
xanaxo	Xanthomonas axonopodis citrumelo F1	nonOIE	4.96747	4181	338.338	5092	30	5062	15
salbon	Salmonella bongori NCTC 12419	nonOIE	4.46	3863	329.136	5556	25	5531	9
salent	Salmonella enterica serovar Dublin CT 02021853	nonOIE	4.92	4513	296.084	5559	37	5522	4
erwEjp	Erwinia Ejp617	nonOIE	3.96	3600	305.508	5951	37	5914	17
pecwas	Pectobacterium wasabiae WPP163	nonOIE	5.06	4437	319.641	5981	30	5951	12
xennem	Xenorhabdus nematophila ATCC 19061	nonOIE	4.59	4298	285.62	5994	20	5974	49
panvag	Pantoea vagans C9 1	nonOIE	4.89	3664	316.141	6003	23	5980	8
altmDE	Alteromonas macleodii Deep ecotype	nonOIE	4.44898	4084	313.753	6572	21	6551	4
psyarc	Psychrobacter arcticus 273 4	nonOIE	2.6507	2120	335.091	6715	38	6677	8
dicdad	Dickeya dadantii Ech703	nonOIE	4.68	3970	333.801	6876	30	6846	14
erwamy	Erwinia amylovora CFBP1430	nonOIE	3.83	3677	293.973	7025	17	7008	18
erwpyr	Erwinia pyrifoliae Ep1 96	nonOIE	4.07	3645	311.714	7028	38	6990	19
pecatr	Pectobacterium atrosepticum SCRI1043	nonOIE	5.06	4472	323.383	7523	31	7492	15
xenbov	Xenorhabdus bovienii SS 2004	nonOIE	4.23	4258	282.251	9647	20	9627	37
xanalb	Xanthomonas albilineans GPE PC73	nonOIE	3.8523	3114	353.133	10708	24	10684	23

## Sheet: Bacteroidetes
Genome_Abbreviation	Species	Life_style	Genome_Size(Mb)	Total_Number_Proteins	Mean_Protein_Size	Max_Protein_Size	Min_Prot_Length	Range_Protein_Length	Num_Prots_above_1420aa
smcari	Candidatus Sulcia muelleri CARI	OIE	0.276511	246	339.764	1407	38	1369	0		0.714286
uasner	Candidatus Uzinura diaspidicola ASNER	OIE	0.263431	227	333.634	1429	38	1391	0
madarw	Blattabacterium Mastotermes darwiniensis MADAR	OIE	0.590336	537	341.741	1432	38	1394	0
cpunct	Blattabacterium Cryptocercus punctulatus Cpu	OIE	0.609561	545	340.631	1432	29	1403	0
bpaasp	Blattabacterium Panesthia angustipennis spadica BPAA	OIE	0.63249	575	342.092	1433	38	1395	0
bgigan	Blattabacterium Blaberus giganteus	OIE	0.632588	572	346.902	1433	35	1398	0
bgerma	Blattabacterium Blattella germanica Bge	OIE	0.640935	586	344.005	1434	35	1399	0
bplane	Blattabacterium Periplaneta americana BPLAN	OIE	0.640442	577	344.544	1435	30	1405	0
borien	Blattabacterium Blatta orientalis Tarazona	OIE	0.638184	572	343.769	1435	38	1397	0
smdsem	Candidatus Sulcia muelleri SMDSEM	OIE	0.276984	242	343.413	1450	38	1412	0
smdmin	Candidatus Sulcia muelleri DMIN	OIE	0.243933	226	338.168	1483	30	1453	0
smgwss	Candidatus Sulcia muelleri GWSS	OIE	0.24553	227	331.106	1507	38	1469	0
bacvul	Bacteroides vulgatus ATCC 8482	nonOIE	5.16319	4066	373.515	1892	31	1861	3
bacsal	Bacteroides salanitronis DSM 18170	nonOIE	4.2428	3553	343.745	1943	30	1913	8
bachel	Bacteroides helcogenes P 36-108	nonOIE	3.99891	3244	364.837	1954	30	1924	4
baNCTC	Bacteroides fragilis NCTC 9343	nonOIE	5.20514	4184	364.698	1957	30	1927	7
baYCH4	B. fragilis YCH46	nonOIE	5.27727	4577	345.282	1957	38	1919	7
bacxyl	Bacteroides xylanisolvens XB1A	nonOIE	5.97614	4407	363.929	2045	14	2031	9
ba638R	Bacteroides fragilis 638R	nonOIE	5.37312	4290	367.122	2048	30	2018	8
bacthe	Bacteroides thetaiotaomicron VPI-5482	nonOIE	6.26036	4778	390.202	2183	32	2151	9
r15868	Riemerella anatipestifer ATCC 11845 DSM 15868	nonOIE	2.15512	1941	317.547	2323	37	2286	6
ranch1	Riemerella anatipestifer RA CH 1	nonOIE	2.30952	2186	325.882	2340	30	2310	7
findic	Flavobacterium indicum GPTSA100 9	nonOIE	2.99309	2671	334.873	2372	38	2334	14
zprofu	Zunongwangia profunda SM A87	nonOIE	5.12819	4653	319.243	2385	33	2352	10
fl3519	Flavobacteriaceae bacterium 3519 10	nonOIE	2.7681	2534	328.581	2407	30	2377	11
ranagd	Riemerella anatipestifer RA GD	nonOIE	2.16638	2044	317.411	3045	37	3008	6
ranch2	Riemerella anatipestifer RA CH 2	nonOIE	2.16632	1972	313.976	3045	37	3008	4
ranaym	Riemerella anatipestifer RA YM	nonOIE	2.1302	1985	315.374	3045	25	3020	7
fbra15	Flavobacterium branchiophilum FL 15	nonOIE	3.56329	2867	342.273	3174	33	3141	17
fpsych	Flavobacterium psychrophilum JIP02 86	nonOIE	2.86199	2412	333.58	3325	27	3298	11
ptorqu	Psychroflexus torquis ATCC 700755	nonOIE	4.32183	3526	330.191	4408	31	4377	10
rbifor	Robiginitalea biformata HTCC2501	nonOIE	3.53038	3209	335.167	4484	20	4464	9
gforse	Gramella forsetii KT0803	nonOIE	3.79847	3584	318.693	4528	30	4498	11
murica	Muricauda ruestringensis DSM 13258	nonOIE	3.84242	3432	336.212	4538	30	4508	10
fcolum	Flavobacterium columnare ATCC 49512	nonOIE	3.16243	2642	339.342	4739	32	4707	16
clytic	Cellulophaga lytica DSM 7489	nonOIE	3.76594	3284	346.629	4782	31	4751	18
ccancc	Capnocytophaga canimorsus Cc5	nonOIE	2.57141	2404	314.529	5042	37	5005	11
krokin	Krokinobacter 4H 3 7 5	nonOIE	3.38999	2978	341.499	5218	31	5187	19
coch72	Capnocytophaga ochracea DSM 7271	nonOIE	2.61293	2171	345.146	5298	31	5267	10
calgic	Cellulophaga algicola DSM 14237	nonOIE	4.88835	4163	341.667	6081	30	6051	18
fjohns	Flavobacterium johnsoniae UW101	nonOIE	6.09687	5017	352.673	6497	30	6467	35
pirgen	Polaribacter irgensii 23 P	nonOIE	2.74546	2635	347.603	7986	35	7951	13

## Sheet: COG_information
Table: COG distributions of the large proteins in Gammaproteobacteria and Bacteroidetes.							Table: COG descriptions for COG categories represented by two or more large proteins.
COG	Gammaproteobacteria	Bacteroidetes					COG Description	Gammaproteobacteria	Bacteroidetes			COG	Description
F	1	1					Non-ribosomal peptide synthetase modules and related proteins	59	6			A	RNA processing and modification
H	1	1					Rhs family protein	38	10			B	Chromatin Structure and dynamics
I	1	-					Glutamate synthase domain 2	30	3			C	Energy production and conversion
J	1	1					Polyketide synthase modules and related proteins	29	2			D	Cell cycle control and mitosis
K	1	1					Uncharacterized protein involved in chromosome partitioning	19	-			E	Amino Acid metabolis and transport
KL	1	7					Large extracellular alpha-helical protein	17	24			F	Nucleotide metabolism and transport
V	1	-					NAD-specific glutamate dehydrogenase	13	-			G	Carbohydrate metabolism and transport
C	2	-					Large exoproteins involved in heme utilization or adhesion	11	-			H	Coenzyme metabolis
MU	2	-					Chemotaxis protein histidine kinase and related kinases	8	-			I	Lipid metabolism
O	2	-					Signal transduction histidine kinase	6	2			J	Translation
UW	2	1					Cellobiose phosphorylase	5	-			K	Transcription
NU	4	-					Lhr-like helicases	5	-			L	Replication and repair
NT	9	-					Predicted ATPase	5	-			M	Cell wall/membrane/envelop biogenesis
S	10	21					Predicted signal transduction protein containing a membrane domain, an EAL and a GGDEF domain	5	-			N	Cell motility
L	11	11					3-carboxymuconate cyclase	4	-			O	Post-translational modification, protein turnover, chaperone functions
U	12	-					Chromosome segregation ATPases	4	2			P	Inorganic ion transport and metabolism
G	13	1					RTX toxins and related Ca2+-binding proteins	4	-			Q	Secondary Structure
T	13	5					Uncharacterized protein conserved in bacteria	4	18			T	Signal Transduction
D	23	2					Uncharacterized protein with a C-terminal OMP (outer membrane protein) domain	4	-			U	Intracellular trafficing and secretion
R	33	42										Y	Nuclear structure
M	38	11										Z	Cytoskeleton
E	43	4										R	General Functional Prediction only
Q	92	8										S	Function Unknown
DZ	-	3										S	Function Unknown

## Sheet: Sheet1
Location	Strand	Length	PID	Gene	Synonym	Code	COG	Product
1186681..1218807	-	10708	285017848	-	XALc_1056	-	COG1020Q	non-ribosomal peptide synthetase
856222..879513	+	7763	285017567	-	XALc_0772	-	COG1020Q	non-ribosomal peptide synthetase
1816561..1839192	-	7543	285018333	-	XALc_1551	-	COG1020Q	non-ribosomal peptide synthetase
1763476..1784115	+	6879	285018311	albI	XALc_1529	-	COG3321Q	polyketide non-ribosomal peptide synthase
1799597..1816564	-	5655	285018332	-	XALc_1550	-	COG1020Q	non-ribosomal peptide synthetase
1225387..1239075	-	4562	285017850	-	XALc_1058	-	COG1020Q	non-ribosomal peptide synthetase
2724212..2735341	-	3709	285019052	-	XALc_2290	-	-	hemagglutinin/hemolysin-related protein
2863555..2871777	-	2740	285019171	-	XALc_2410	-	-	protein containing ipt/tig domains (cell surface receptor)
1218888..1225268	-	2126	285017849	-	XALc_1057	-	COG1020Q	non-ribosomal peptide synthetase
2653589..2659651	-	2020	285019001	pilL	XALc_2238	-	COG0643NT	two-component system sensor histidine kinase-response regulator hybrid protein pill
3092947..3098865	+	1972	285019368	-	XALc_2608	-	COG5635T	hypothetical protein
3154064..3159967	-	1967	285019426	xadA	XALc_2666	-	-	xanthomonas adhesin protein
1752301..1758195	-	1964	285018306	albIX	XALc_1523	-	COG1020Q	non-ribosomal peptide synthase;albicidin synthetase
2717234..2723059	-	1941	285019050	-	XALc_2288	-	COG3210U	hemagglutinin/hemolysin-related protein
2858130..2863568	-	1812	285019170	RhsA	XALc_2409	-	COG3209M	rhs family protein
2487015..2492354	-	1779	285018876	RhsA	XALc_2112	-	COG3209M	rhs family protein
2069331..2074265	-	1644	285018536	-	XALc_1761	-	COG2902E	bacterial NAD-glutamate dehydrogenase oxidoreductase
2471090..2475949	-	1619	285018865	-	XALc_2101	-	COG0642T	two-component system sensor-response regulator hybrid protein
2492341..2497074	-	1577	285018877	-	XALc_2113	-	-	hypothetical protein
2831024..2835667	-	1547	285019139	-	XALc_2378	-	COG3209M	rhs family protein
2113354..2117919	+	1521	285018568	-	XALc_1795	-	COG1112L	DNA helicase
3682173..3686630	+	1485	285019877	gltB	XALc_3110	-	COG0069E	glutamate synthase, alpha subunit protein
2290610..2294908	-	1432	285018719	-	XALc_1952	-	-	hypothetical protein
559683..563900	+	1405	285017314	rpoC	XALc_0508	-	COG0086K	DNA-directed RNA polymerase, subunit Beta-prime protein
2791534..2795733	+	1399	285019099	-	XALc_2338	-	COG3209M	rhs family protein
2200181..2204347	-	1388	285018653	-	XALc_1884	-	-	adhesin transmembrane protein
555376..559527	+	1383	285017313	rpoB	XALc_0507	-	COG0085K	DNA-directed RNA polymerase, beta subunit protein
2683805..2687932	-	1375	285019018	-	XALc_2255	-	COG1643L	ATP-dependent helicase
2325335..2329447	+	1370	285018741	-	XALc_1974	-	COG0642T	two-component system sensor-response regulator hybrid protein
406261..410310	+	1349	285017181	-	XALc_0364	-	COG1020Q	non-ribosomal peptide synthetase
1341873..1345886	-	1337	285017936	-	XALc_1145	-	COG1020Q	non-ribosomal peptide synthetase
2709675..2713685	-	1336	285019043	-	XALc_2281	-	-	hemagglutinin/hemolysin-related protein
3160665..3164636	-	1323	285019427	purL	XALc_2667	-	COG0046F	phosphoribosylformylglycinamidine synthase
1929029..1932961	+	1310	285018412	-	XALc_1635	-	COG0642T	two-component system sensor protein
2919560..2923432	-	1290	285019219	-	XALc_2459	-	COG3164S	hypothetical protein
3720773..3724615	+	1280	285019898	-	XALc_3136	-	COG2911S	hypothetical protein
1485753..1489502	+	1249	285018071	pilY	XALc_1285	-	COG3419NU	type IV pilus biogenesis protein pily
252932..256642	+	1236	285017045	-	XALc_0224	-	COG5281S	hypothetical protein
27308..30973	-	1221	285016846	recB	XALc_0025	-	COG1074L	exodeoxyribonuclease V subunit Beta
2496986..2500645	-	1219	285018878	-	XALc_2114	-	-	protein containing ipt/tig domains (cell surface receptor)
3667871..3671500	+	1209	285019866	-	XALc_3102	-	COG4231C	ferredoxin oxidoreductase oxidoreductase
2401905..2405501	+	1198	285018805	DNAE	XALc_2040	-	COG0587L	DNA polymerase III subunit alpha
2564788..2568354	-	1188	285018938	-	XALc_2174	-	COG0642T	two component system sensor-response regulator hybrid protein
30970..34533	-	1187	285016847	recC	XALc_0026	-	COG1330L	exodeoxyribonuclease V subunit gamma
1619785..1623309	-	1174	285018182	-	XALc_1398	-	COG0463M	glycosyltransferase
2042664..2046167	-	1167	285018507	smc	XALc_1732	-	COG1196D	chromosome segregation protein smc
2430266..2433766	+	1166	285018831	mfd	XALc_2066	-	COG1197LK	transcription-repair coupling factor protein
3704001..3707450	-	1149	285019888	-	XALc_3126	-	COG4913S	hypothetical protein
110472..113900	+	1142	285016906	-	XALc_0085	-	COG0591ER	two-component system sensor/regulator hybrid protein
3604867..3608268	+	1133	285019809	-	XALc_3049	-	COG1203R	CRISPR-associated helicase Cas3
1907041..1910379	+	1112	285018395	rne	XALc_1617	-	COG1530J	ribonuclease E
180687..184004	+	1105	285016965	-	XALc_0144	-	COG0666R	ankyrin-like membrane protein
1503754..1507047	+	1097	285018087	-	XALc_1303	-	COG0642T	two-component system sensor-response regulator hybrid protein
1477137..1480379	+	1080	285018064	-	XALc_1278	-	COG4771P	TonB-dependent outer membrane receptor oar-like protein
1546512..1549754	+	1080	285018123	carB	XALc_1339	-	COG0458EF	carbamoyl-phosphate synthetase large chain protein
3238232..3241465	+	1077	285019494	-	XALc_2734	-	COG0841V	rnd superfamily protein
2555463..2558663	-	1066	285018932	-	XALc_2168	-	COG0841V	rnd superfamily protein
449118..452312	-	1064	285017210	putA	XALc_0398	-	COG4230C	bifunctional protein puta [includes: proline dehydrogenase and delta-1-pyrroline-5-carboxylate]
2076168..2079341	+	1057	285018538	-	XALc_1763	-	COG0841V	rnd superfamily protein
2705335..2708496	-	1053	285019040	-	XALc_2278	-	-	hemagglutinin/hemolysin-related protein
3736185..3739340	+	1051	285019909	-	XALc_3147	-	COG1629P	TonB-dependent outer membrane receptor protein
1522838..1525990	+	1050	285018102	-	XALc_1318	-	COG3408G	hypothetical protein
380520..383648	+	1042	285017161	-	XALc_0343	-	COG0841V	rnd superfamily protein
1301786..1304914	+	1042	285017901	-	XALc_1110	-	COG0841V	rnd superfamily protein
3241497..3244619	+	1040	285019495	-	XALc_2735	-	COG0841V	rnd superfamily protein
3748338..3751442	-	1034	285019918	-	XALc_3156	-	COG3696P	rnd superfamily protein
1846504..1849590	+	1028	285018340	-	XALc_1558	-	COG0841V	rnd superfamily protein
57304..60360	+	1018	285016866	-	XALc_0045	-	COG1629P	TonB-dependent outer membrane receptor oar-like protein
2927068..2930124	-	1018	285019225	-	XALc_2465	-	COG0841V	rnd superfamily protein
804498..807551	-	1017	285017529	-	XALc_0734	-	COG2199T	two component system sensor-response regulator hybrid protein
1508017..1511070	+	1017	285018089	-	XALc_1305	-	COG5295UW	adhesin
2939021..2942059	-	1012	285019233	-	XALc_2473	-	COG1629P	TonB-dependent outer membrane receptor oar-like protein
2283287..2286322	-	1011	285018716	-	XALc_1949	-	COG4771P	TonB-dependent outer membrane receptor oar-like transmembrane protein
2572336..2575371	+	1011	285018944	-	XALc_2180	-	COG2199T	two-component system sensor-response regulator hybrid protein
826401..829427	+	1008	285017545	-	XALc_0750	-	COG3292T	two-component system sensor-response regulator hybrid protein
3171822..3174836	+	1004	285019435	valS	XALc_2675	-	COG0525J	valyl-tRNA synthetase
2665546..2668536	+	996	285019008	-	XALc_2245	-	COG4771P	TonB-dependent outer membrane receptor oar-like protein
3494016..3496997	-	993	285019720	-	XALc_2960	-	COG2200T	two component system sensor-response regulator hybrid protein
1031142..1034108	-	988	285017710	uvrA	XALc_0915	-	COG0178L	excinuclease ABC subunit A
1699471..1702428	-	985	285018259	-	XALc_1475	-	-	hypothetical protein
2589565..2592489	+	974	285018959	-	XALc_2195	-	COG4771P	TonB-dependent outer membrane receptor protein
45951..48872	+	973	285016859	-	XALc_0038	-	COG1629P	TonB-dependent outer membrane receptor protein
1388817..1391735	+	972	285017981	-	XALc_1192	-	COG1629P	TonB-dependent outer membrane receptor protein
1311690..1314605	-	971	285017908	-	XALc_1117	-	COG1472G	hypothetical protein
996387..999290	+	967	285017673	gcvP	XALc_0878	-	COG1003E	glycine dehydrogenase
1393951..1396845	+	964	285017983	-	XALc_1194	-	COG1501G	alpha-xylosidase
693756..696644	+	962	285017441	-	XALc_0646	-	COG4771P	TonB-dependent outer membrane receptor protein
1972560..1975448	-	962	285018448	-	XALc_1672	-	COG5001T	gaf domain/ggdef domain/eal domain protein
962892..965774	+	960	285017644	-	XALc_0849	-	COG4206H	TonB-dependent outer membrane receptor protein
350847..353726	+	959	285017138	-	XALc_0320	-	COG4206H	TonB-dependent outer membrane receptor protein
2275352..2278231	-	959	285018713	-	XALc_1946	-	COG4206H	TonB-dependent outer membrane receptor protein
13866..16736	+	956	386081579	traI	XALq_3215	-	-	probable mobilization protein trai
5037..7898	+	953	386081659	trwC	XALp_3178	-	-	probable conjugal transfer protein
2995854..2998700	-	948	285019284	-	XALc_2524	-	COG4625S	autotransporter serine protease
299571..302402	-	943	285017091	-	XALc_0271	-	COG1009CP	monovalent cation:proton antiporter subunit A
1039747..1042578	+	943	285017717	ileS	XALc_0922	-	COG0060J	isoleucyl-tRNA synthetase
1658979..1661810	+	943	285018220	-	XALc_1436	-	COG5001T	hypothetical protein
2294962..2297793	-	943	285018720	-	XALc_1953	-	COG4771P	TonB-dependent outer membrane receptor protein
1091379..1094204	-	941	285017761	-	XALc_0967	-	COG4771P	TonB-dependent outer membrane receptor protein
1785692..1788517	+	941	285018314	albIV	XALc_1532	-	COG1020Q	albicidin synthetase
1966010..1968835	+	941	285018444	sucA	XALc_1668	-	COG0567C	2-oxoglutarate dehydrogenase
1256961..1259780	+	939	285017863	-	XALc_1070	-	-	hypothetical protein
2317237..2320050	-	937	285018736	-	XALc_1969	-	-	hypothetical protein
2837733..2840546	-	937	285019141	-	XALc_2380	-	-	hypothetical protein
2031755..2034562	-	935	285018500	gyrA	XALc_1725	-	COG0188L	DNA gyrase subunit A
776205..778976	+	923	285017508	-	XALc_0713	-	COG1629P	TonB-dependent outer membrane receptor protein
152206..154974	+	922	285016940	polA	XALc_0119	-	COG0749L	DNA polymeraseIprotein
1562294..1565053	-	919	285018133	acnA	XALc_1349	-	COG1048C	aconitate hydratase 1 protein
116111..118858	+	915	285016908	-	XALc_0087	-	COG4206H	TonB-dependent outer membrane receptor protein
73578..76322	-	914	285016879	-	XALc_0058	-	COG1472G	beta-glucosidase
3321091..3323829	-	912	285019565	secA	XALc_2805	-	COG0653U	preprotein translocase subunit seca
2767530..2770253	+	907	285019082	-	XALc_2320	-	COG1629P	TonB-dependent outer membrane receptor protein
2626751..2629465	+	904	285018984	-	XALc_2221	-	COG1472G	beta-glucosidase
3304590..3307304	-	904	285019549	ppc	XALc_2789	-	COG2352C	phosphoenolpyruvate carboxylase
1143044..1145746	+	900	285017808	infB	XALc_1016	-	COG0532J	translation initiation factor if-2 protein
2624022..2626721	+	899	285018983	-	XALc_2220	-	COG3250G	beta-mannosidase; beta-galactosidase/beta-glucuronidase
2082957..2085653	+	898	285018542	-	XALc_1767	-	COG1410E	5-methyltetrahydrofolate--homocysteine methyltransferase
373127..375817	+	896	285017155	aceE	XALc_0337	-	COG2609C	pyruvate dehydrogenase
188165..190849	+	894	285016968	-	XALc_0147	-	COG1042C	hypothetical protein
3348951..3351629	-	892	285019589	KdpD	XALc_2829	-	COG2205T	two-component system, sensor protein, kdpd
1852142..1854817	-	891	285018343	-	XALc_1565	-	COG1196D	hypothetical protein
2615951..2618611	+	886	285018979	-	XALc_2216	-	COG1629P	TonB-dependent outer membrane receptor protein
3560149..3562809	+	886	285019772	hrpB	XALc_3012	-	COG1643L	ATP-dependent RNA helicase
808490..811147	-	885	285017531	-	XALc_0736	-	COG4191T	sensor histidine kinase
1371279..1373930	+	883	285017964	alaS	XALc_1173	-	COG0013J	alanyl-tRNA synthetase
52039..54687	-	882	285016863	plsB	XALc_0042	-	COG2937I	glycerol-3-phosphate O-acyltransferase
2947347..2949989	-	880	285019240	-	XALc_2480	-	COG0495J	leucyl-tRNA synthetase
2377028..2379658	-	876	285018784	glnD	XALc_2019	-	COG2844O	protein-pII uridylyltransferase
3075298..3077919	+	873	285019354	glgY	XALc_2594	-	COG3280G	maltooligosyl trehalose synthase
24422..27040	-	872	386081590	traB	XALq_3226	-	-	probable conjugal transfer protein
685268..687880	+	870	285017436	-	XALc_0641	-	COG1048C	aconitate hydratase
356899..359508	+	869	285017143	glnE	XALc_0325	-	COG1391OT	[glutamate--ammonia-ligase] adenylyltransferase
1412035..1414632	+	865	285017996	-	XALc_1209	-	COG1472G	glycosidase
1568669..1571263	-	864	285018137	-	XALc_1353	-	COG5001T	c-di-gmp phosphodiesterase or signal transduction protein
1565917..1568508	+	863	285018136	acnB	XALc_1352	-	COG1049C	aconitate hydratase 2 protein
2642219..2644810	+	863	285018993	mutS	XALc_2230	-	COG0249L	DNA mismatch repair protein, ATPase
593002..595587	+	861	285017353	-	XALc_0547	-	COG1506E	hypothetical protein
773257..775842	+	861	285017507	clpB	XALc_0712	-	COG0542O	ATP-dependent clp protease subunit protein
2611209..2613788	+	859	285018977	-	XALc_2214	-	COG1629P	TonB-dependent outer membrane receptor protein
1735024..1737597	+	857	285018293	xapK	XALc_1509	-	COG5610R	xsa-associated protein
2972167..2974728	+	853	285019263	-	XALc_2503	-	COG2898S	hypothetical protein
1165097..1167649	+	850	285017830	-	XALc_1038	-	COG0019E	bifunctional diaminopimelate decarboxylase/aspartate kinase
2139006..2141555	-	849	285018588	-	XALc_1818	-	COG2333R	competence-related DNA-transformation transporter
15278..17827	-	849	386081668	trwk	XALp_3187	-	-	probable conjugal transfer protein
1579089..1581632	-	847	285018145	-	XALc_1361	-	COG0840NT	methyl-accepting chemotaxis protein
2167534..2170071	-	845	285018618	-	XALc_1848	-	COG1020Q	truncated non-ribosomal peptide synthetase
737287..739815	+	842	285017480	-	XALc_0685	-	COG3673S	hypothetical protein
3616513..3619038	-	841	285019816	-	XALc_3056	-	COG3673S	hypothetical protein
321526..324042	-	838	285017115	-	XALc_0297	-	COG0642T	two-component system sensor-response regulator hybrid protein
2037731..2040247	-	838	285018504	ligA	XALc_1729	-	COG0272L	NAD-dependent DNA ligase
2711179..2713685	-	834	285019044	-	XALc_2282	-	-	hemagglutinin/hemolysin-related protein
601544..604042	-	832	285017359	-	XALc_0553	-	COG1629P	TonB-dependent outer membrane receptor protein
2621510..2624005	+	831	285018982	-	XALc_2219	-	COG3525G	beta-N-acetylhexosaminidase
3205024..3207519	-	831	285019465	-	XALc_2705	-	COG0438M	glycosyl transferase
3388801..3391296	+	831	285019624	TopA	XALc_2864	-	COG0550L	DNA topoisomerase
3677622..3680111	+	829	285019874	-	XALc_3107	-	COG1205R	helicase
3286364..3288847	+	827	285019536	-	XALc_2776	-	COG3127Q	ABC transporter permease
2593904..2596384	+	826	285018961	-	XALc_2197	-	COG1960I	acyl-CoA dehydrogenase
3541160..3543640	-	826	285019755	-	XALc_2995	-	COG0369P	iron-uptake factor protein
260997..263471	+	824	285017050	-	XALc_0229	-	-	hypothetical protein
641622..644096	+	824	285017390	lon	XALc_0589	-	COG0466O	endopeptidase la protein
2156995..2159466	-	823	285018605	virB4	XALc_1835	-	COG3451U	type IV secretion system protein Virb4
233259..235727	+	822	285017019	-	XALc_0198	-	COG4643S	hypothetical protein
799130..801595	-	821	285017526	suxA	XALc_0731	-	COG1629P	TonB-dependent outer membrane receptor sucrose transporter
4419..6881	+	820	285016825	gyrB	XALc_0004	-	COG0187L	DNA topoisomerase II (DNA gyrase subunit B) protein
2672363..2674807	-	814	285019012	-	XALc_2249	-	COG0744M	penicillin-binding protein
897581..900022	-	813	285017587	-	XALc_0792	-	-	hypothetical protein
19592..22033	-	813	386076384	virB4	XALr_3259	-	-	probable conjugal transfer protein
755688..758123	-	811	285017495	-	XALc_0700	-	COG4771P	TonB-dependent outer membrane receptor protein
2352921..2355356	-	811	285018767	rnr	XALc_2000	-	COG0557K	rnase r protein
2810721..2813156	+	811	285019115	-	XALc_2354	-	COG5009M	penicillin binding protein
2280410..2282842	-	810	285018715	-	XALc_1948	-	COG3533S	hypothetical protein
107831..110254	-	807	285016905	-	XALc_0084	-	COG0464O	ATPase AAA
1442411..1444831	+	806	285018026	thrA	XALc_1240	-	COG0527E	bifunctional aspartokinase/homoserine dehydrogenaseI(aki-hdi) protein
3255766..3258186	-	806	285019506	mscK	XALc_2746	-	COG3264M	small-conductance mechanosensitive channel protein
204892..207303	+	803	285016982	nrdA	XALc_0161	-	COG0209F	ribonucleoside-diphosphate reductase alpha subunit protein
2394785..2397190	+	801	285018799	-	XALc_2034	-	COG4775M	outer membrane antigen precursor
105384..107783	+	799	285016904	-	XALc_0083	-	COG3459G	glycosyl transferase family 36
2902195..2904591	+	798	285019202	-	XALc_2442	-	COG4771P	TonB-dependent outer membrane receptor protein
1882436..1884823	+	795	285018372	fadB	XALc_1594	-	COG1250I	3-hydroxyacyl-CoA dehydrogenase
170083..172461	+	792	285016956	-	XALc_0135	-	COG4258R	xanthomonadin exporter protein
1265068..1267446	+	792	285017869	pheT	XALc_1075	-	COG0072J	phenylalanyl-tRNA synthetase subunit beta
1574175..1576553	-	792	285018141	-	XALc_1357	-	COG0840NT	methyl-accepting chemotaxis protein
1943898..1946273	+	791	285018422	ppsA	XALc_1645	-	COG0574G	phosphoenolpyruvate synthase
1119209..1121581	+	790	285017786	-	XALc_0992	-	COG5001T	hypothetical protein
3563957..3566329	-	790	285019774	-	XALc_3014	-	-	hypothetical protein
3297113..3299476	+	787	285019544	-	XALc_2784	-	-	lipoprotein
1933003..1935363	-	786	285018413	tex	XALc_1636	-	COG2183K	transcription-related protein
1676122..1678479	+	785	285018234	ftsK	XALc_1450	-	COG1674D	cell division protein ftsk
2298120..2300477	-	785	285018721	-	XALc_1954	-	-	hypothetical protein
81311..83665	-	784	285016883	-	XALc_0062	-	COG3661G	alpha-glucosidase precursor
157430..159781	-	783	285016943	-	XALc_0122	-	COG1506E	dipeptidyl-peptidase iv protein
3103605..3105953	-	782	285019373	-	XALc_2613	-	-	hypothetical protein
2476498..2478843	-	781	285018867	-	XALc_2103	-	COG0243C	formate dehydrogenase a chain protein
2780667..2783012	-	781	285019092	-	XALc_2331	-	-	hypothetical protein
3271556..3273901	+	781	285019521	ostA	XALc_2761	-	COG1452M	organic solvent tolerance protein
2631009..2633351	+	780	285018986	-	XALc_2223	-	COG3537G	alpha-1,2-mannosidase
2381928..2384267	+	779	285018787	-	XALc_2022	-	COG3188NU	outer membrane usher protein precursor
3140561..3142879	-	772	285019414	xpsD	XALc_2654	-	COG1450NU	general secretion pathway protein d
712018..714330	-	770	285017454	-	XALc_0659	-	COG1629P	TonB-dependent outer membrane receptor protein
2302070..2304382	-	770	285018724	-	XALc_1957	-	COG1506E	peptidase s9a, prolyl oligopeptidase transmembrane protein
423151..425460	+	769	285017192	-	XALc_0375	-	COG1109G	phosphomannomutase/phosphoglucomutase
2286619..2288928	-	769	285018717	-	XALc_1950	-	COG1506E	dipeptidyl peptidase iv transmembrane protein
2364989..2367286	+	765	285018776	pac	XALc_2011	-	COG2366R	penicillin amidase precursor
215343..217634	-	763	285016990	metE	XALc_0169	-	COG0620E	5-methyltetrahydropteroyltriglutamate--homocysteine methyltransferase
814512..816803	+	763	285017534	maeB	XALc_0739	-	COG0281C	nadp-dependent malic enzyme protein
3415035..3417326	+	763	285019645	-	XALc_2885	-	COG1203R	CRISPR-associated helicase Cas3
345294..347579	-	761	285017134	-	XALc_0316	-	COG4232OC	cytochrome C biogenesis protein
1670134..1672419	+	761	285018229	clpA	XALc_1445	-	COG0542O	ATP-dependent clp protease ATP-binding subunit Clpa protein
521007..523283	+	758	285017278	-	XALc_0467	-	-	hypothetical protein
698842..701115	+	757	285017444	-	XALc_0649	-	COG0840NT	methyl-accepting chemotaxis protein
2845957..2848221	+	754	285019151	-	XALc_2390	-	COG3378R	bacteriophage related protein
1582207..1584459	-	750	285018146	-	XALc_1362	-	COG0840NT	methyl-accepting chemotaxis protein
1130357..1132606	+	749	285017798	nuoG	XALc_1005	-	COG1034C	NADH-quinone oxidoreductase chain g (nadh dehydrogenaseI chain g) (ndh-1, chain g) (nuo7) oxidoreductase
2367615..2369858	+	747	285018777	parC	XALc_2012	-	COG0188L	DNA topoisomerase iv subunit A protein
1585911..1588151	-	746	285018148	-	XALc_1364	-	COG0840NT	methyl-accepting chemotaxis protein
1588613..1590844	-	743	285018149	-	XALc_1365	-	COG0840NT	methyl-accepting chemotaxis protein
3411966..3414197	-	743	285019643	-	XALc_2883	-	COG2838C	isocitrate dehydrogenase nadp-dependent, monomeric type protein
3546915..3549146	-	743	285019760	-	XALc_3000	-	COG1506E	dipeptidyl peptidase iv precursor
332292..334517	-	741	285017123	-	XALc_0305	-	COG1289S	hypothetical protein
689578..691797	+	739	285017438	-	XALc_0643	-	COG1629P	TonB-dependent outer membrane receptor protein
2537900..2540119	-	739	285018917	-	XALc_2153	-	COG0840NT	methyl-accepting chemotaxis protein
1759216..1761432	-	738	285018308	albVII	XALc_1525	-	COG0318IQ	benzoate--CoA ligase
2535245..2537461	-	738	285018916	-	XALc_2152	-	COG0840NT	methyl-accepting chemotaxis protein
2532403..2534616	-	737	285018915	-	XALc_2151	-	COG0840NT	methyl-accepting chemotaxis protein
144995..147196	+	733	285016934	uvrD	XALc_0113	-	COG0210L	ATP-dependent DNA helicase
1080766..1082964	-	732	285017753	katG	XALc_0959	-	COG0376P	peroxidase/catalase
3289915..3292113	-	732	285019538	-	XALc_2778	-	COG4771P	TonB-dependent outer membrane receptor protein
240317..242512	+	731	285017027	-	XALc_0206	-	COG5525R	phage terminase large subunit
3400107..3402296	+	729	285019633	PriA	XALc_2873	-	COG1198L	primosome assembly protein, superfamily II helicase
1995797..1997983	-	728	285018469	-	XALc_1693	-	COG2199T	two component system sensor-response regulator hybrid protein
3133159..3135345	-	728	285019409	glgB	XALc_2649	-	COG0296G	1,4-alpha-glucan branching enzyme
2330558..2332738	-	726	285018743	-	XALc_1976	-	COG0116L	RNA methylase
471360..473537	+	725	285017231	bglX	XALc_0419	-	COG1472G	beta-glucosidase
928197..930374	+	725	285017613	prc	XALc_0818	-	COG0793M	tail-specific protease precursor
1557083..1559260	+	725	285018130	rpfC	XALc_1346	-	COG0642T	regulation of pathogenicity factor rpfc protein
2678662..2680839	-	725	285019015	SpoT	XALc_2252	-	COG0317TK	guanosine polyphosphate pyrophosphohydrolase/synthetase
905085..907256	+	723	285017594	spoT	XALc_0799	-	COG0317TK	guanosine-3',5'-bis(diphosphate) 3'-pyrophosphohydrolase
3078144..3080312	+	722	285019356	glgX	XALc_2596	-	COG1523G	glycogen debranching enzyme protein
2250770..2252935	+	721	285018694	-	XALc_1926	-	COG0840NT	methyl-accepting chemotaxis protein
614787..616946	+	719	285017368	-	XALc_0562	-	-	hypothetical protein
2647421..2649577	+	718	285018996	-	XALc_2233	-	COG1629P	TonB-dependent outer membrane receptor protein
100064..102214	+	716	285016900	glyS	XALc_0079	-	COG0751J	glycyl tRNA synthetase subunit beta
891473..893623	-	716	285017582	-	XALc_0787	-	COG5001T	two-component system sensor protein
1135156..1137306	+	716	285017803	nuoL	XALc_1010	-	COG1009CP	NADH-quinone oxidoreductase chain l (nadh dehydrogenaseI chain l) (ndh-1, chain l) (nuo12) oxidoreductase
1748207..1750357	+	716	285018302	albXVII	XALc_1519	-	COG0147EH	para-aminobenzoate synthase;albicidin synthetase
907764..909911	+	715	285017596	recG	XALc_0801	-	COG1200LK	ATP-dependent DNA helicase
2895783..2897930	+	715	285019198	-	XALc_2438	-	COG3511M	phospholipase c precursor
2059319..2061454	+	711	285018528	-	XALc_1753	-	COG1289S	hypothetical protein
788656..790785	-	709	285017518	-	XALc_0723	-	COG4772P	TonB-dependent outer membrane receptor protein
3537054..3539183	-	709	285019752	dinG	XALc_2992	-	COG1199KL	ATP-dependent helicase
535276..537399	-	707	285017295	-	XALc_0484	-	COG5297G	1,4-beta-cellobiosidase
584483..586603	-	706	285017347	-	XALc_0541	-	COG1629P	TonB-dependent outer membrane receptor protein
1087147..1089267	-	706	285017759	-	XALc_0965	-	COG3590O	metallopeptidase
3478609..3480726	+	705	285019706	-	XALc_2946	-	COG4934O	protease
414306..416420	-	704	285017185	-	XALc_0368	-	COG1629P	TonB-dependent outer membrane receptor protein
3036137..3038251	+	704	285019323	raxB2	XALc_2563	-	COG2274V	ABC transporter ATP-binding protein/permease
1717537..1719648	+	703	285018277	xsaQ	XALc_1493	-	COG4789U	xanthomonas secretion apparatus protein
3056884..3058995	-	703	285019340	-	XALc_2580	-	COG1505E	prolyl oligopeptidase precursor
1147983..1150091	+	702	285017812	pnp	XALc_1020	-	COG1185J	polynucleotide phosphorylase
3712136..3714244	+	702	285019893	-	XALc_3131	-	COG0840NT	methyl-accepting chemotaxis protein
1656761..1658860	-	699	285018219	-	XALc_1435	-	COG4585T	sensory box histidine kinase
628165..630261	-	698	285017379	ppk	XALc_0573	-	COG0855P	polyphosphate kinase; protein
2674901..2676997	+	698	285019013	-	XALc_2250	-	COG1216R	glycosyl transferase
2785186..2787282	+	698	285019095	-	XALc_2334	-	-	hypothetical protein
3576344..3578440	-	698	285019785	-	XALc_3025	-	COG1629P	TonB-dependent outer membrane receptor protein
3482319..3484412	+	697	285019709	-	XALc_2949	-	COG4934O	protease
3498410..3500503	+	697	285019722	-	XALc_2962	-	COG4774P	TonB-dependent outer membrane receptor protein
565120..567210	+	696	285017317	fusA	XALc_0511	-	COG0480J	elongation factor g protein
2178543..2180633	+	696	285018630	-	XALc_1860	-	-	hypothetical protein
709660..711747	+	695	285017453	-	XALc_0658	-	COG3511M	phospholipase c precursor
3657403..3659490	-	695	285019856	-	XALc_3096	-	COG5010U	hypothetical protein
1604872..1606956	-	694	285018166	flhA	XALc_1382	-	COG1298NU	flagellar biosynthesis pathway component , flha protein
3053258..3055339	-	693	285019338	ptrB	XALc_2578	-	COG1770E	oligopeptidase B
1253392..1255470	+	692	285017861	-	XALc_1068	-	COG1506E	dipeptidyl peptidase precursor
3622433..3624508	-	691	285019821	dcp	XALc_3061	-	COG0339E	peptidyl-dipeptidase dcp protein
1291297..1293369	-	690	285017892	-	XALc_1101	-	COG2200T	hypothetical protein
2437549..2439621	+	690	285018836	cstA	XALc_2071	-	COG1966T	carbon starvation protein a
2106571..2108640	-	689	285018564	raxB1	XALc_1791	-	COG2274V	peptide ABC transporter ATPase/permease
955709..957772	-	687	285017638	slt	XALc_0843	-	COG0741M	soluble lytic murein transglycosylase precursor
2265742..2267805	+	687	285018705	-	XALc_1938	-	-	hypothetical protein
3022236..3024299	+	687	285019308	fadJ	XALc_2548	-	COG1250I	fatty acid oxidation complex, alpha subunit Fadj protein
915170..917230	+	686	285017603	mrdA	XALc_0808	-	COG0768M	penicillin-binding protein
2957339..2959399	+	686	285019248	metS	XALc_2488	-	COG0143J	methionyl-tRNA synthetase
3187563..3189623	+	686	285019449	-	XALc_2689	-	COG3754M	hypothetical protein
3519926..3521983	-	685	285019740	-	XALc_2980	-	COG1874G	glycoside hydrolase
2987722..2989776	-	684	285019278	-	XALc_2518	-	COG1629P	TonB-dependent outer membrane receptor protein
605368..607413	-	681	285017361	fadH	XALc_0555	-	COG1902C	2,4-dienoyl-CoA reductase [nadph] protein
3352375..3354417	-	680	285019591	KdpB	XALc_2831	-	COG2216P	ATPase K+ transporter subunit B
2659763..2661799	-	678	285019002	pilJ	XALc_2239	-	COG0840NT	methyl-accepting chemotaxis protein
847341..849368	-	675	285017560	hppA	XALc_0765	-	COG3808C	pyrophosphate-energized proton pump protein
3202983..3205010	+	675	285019464	-	XALc_2704	-	-	hypothetical protein
79290..81314	-	674	285016882	-	XALc_0061	-	-	hydrolase
2669514..2671538	-	674	285019010	DinG	XALc_2247	-	COG1199KL	DNA helicase
3231111..3233135	-	674	285019489	opdA	XALc_2729	-	COG0339E	oligopeptidase a protein
1047234..1049255	+	673	285017724	cyoB	XALc_0930	-	COG0843C	cytochrome o ubiquinol oxidase subunitItransmembrane protein
2188637..2190655	-	672	285018639	uvrB	XALc_1870	-	COG0556L	excinuclease ABC subunit B protein
879722..881737	-	671	285017568	-	XALc_0773	-	COG0586S	hypothetical protein
2540953..2542968	-	671	285018918	-	XALc_2154	-	COG0308E	aminopeptidase
1084952..1086964	-	670	285017758	-	XALc_0964	-	COG3590O	metallopeptidase
191844..193853	-	669	285016970	accC	XALc_0149	-	COG4770I	acetyl-CoA carboxylase subunit A
991299..993302	-	667	285017669	-	XALc_0874	-	COG5297G	hypothetical protein
1592111..1594111	-	666	285018153	cheA1	XALc_1369	-	COG0643NT	chemotaxis protein chea
2788864..2790864	-	666	285019098	-	XALc_2337	-	COG0021G	transketolase
3464050..3466050	-	666	285019689	-	XALc_2929	-	COG0642T	two-component system sensor-response regulator hybrid protein
2119893..2121887	-	664	285018571	-	XALc_1798	-	-	hypothetical protein
184175..186166	+	663	285016966	-	XALc_0145	-	COG0364G	glucose-6-phosphate 1-dehydrogenase (g6pd) protein
3662036..3664027	-	663	285019860	-	XALc_3100	-	COG1502I	phospholipase
1107885..1109873	+	662	285017776	-	XALc_0982	-	COG3170NU	hypothetical protein
2018369..2020357	-	662	285018488	-	XALc_1713	-	COG0300R	short-chain dehydrogenase/reductase sdr protein
645167..647152	+	661	285017392	ppiD	XALc_0594	-	COG0760O	peptidylprolyl isomerase
1685604..1687586	-	660	285018243	ccmF1	XALc_1459	-	COG1138O	cytochrome C biogenesis protein ccmf
3073325..3075301	+	658	285019353	-	XALc_2593	-	COG1640G	4-alpha-glucanotransferase
3758656..3760632	+	658	285019926	rep	XALc_3164	-	COG0210L	ATP-dependent DNA helicase
213140..215113	-	657	285016989	-	XALc_0168	-	-	hypothetical protein
2417635..2419608	-	657	285018817	deaD	XALc_2052	-	COG0513LKJ	ATP-dependent RNA helicase (cold-shock dead box protein)
1004534..1006498	-	654	285017682	-	XALc_0887	-	COG1164E	peptidyl-dipeptidase
1251173..1253131	+	652	285017860	-	XALc_1067	-	COG1297S	oligopeptide transporter
2483914..2485872	-	652	285018873	RhsA	XALc_2109	-	COG3209M	truncated rhs family protein
2774592..2776544	-	650	285019087	-	XALc_2326	-	-	hypothetical protein
662913..664862	-	649	285017413	-	XALc_0617	-	COG1305E	hypothetical protein
3041506..3043455	-	649	285019328	pepN	XALc_2568	-	COG0308E	aminopeptidase n precursor
2764023..2765969	+	648	285019080	-	XALc_2318	-	COG0427C	acetyl-CoA hydrolase/transferase
25368..27311	-	647	285016845	recD	XALc_0024	-	COG0507L	exodeoxyribonuclease V subunit Alpha
123249..125192	-	647	285016913	acsA	XALc_0092	-	COG0365I	acetyl-CoA synthetase
1306613..1308553	+	646	285017903	-	XALc_1112	-	COG0488R	ABC transporter ATP-binding protein
2441445..2443385	+	646	285018840	-	XALc_2075	-	-	hypothetical protein
147279..149216	-	645	285016935	-	XALc_0114	-	COG3975R	glycyl aminopeptidase precursor
1361783..1363717	+	644	285017955	ftsH	XALc_1164	-	COG0465O	cell division protein ftsh (ATP-dependent zinc metallopeptidase)
1494299..1496233	-	644	285018077	ccmF2	XALc_1293	-	COG1138O	cytochrome C-type biogenesis protein ccmf
3065147..3067078	-	643	285019349	opgH	XALc_2589	-	COG2943M	glucosyltransferase
1391927..1393852	+	641	285017982	-	XALc_1193	-	-	hydrolase
330228..332150	-	640	285017122	-	XALc_0304	-	COG0204I	fatty acid permease / acyltransferase fusion protein
1981091..1983013	-	640	285018453	DNAK	XALc_1677	-	COG0443O	molecular chaperone DnaK
324046..325965	-	639	285017116	-	XALc_0298	-	COG2200T	two-component system regulatory protein
797163..799082	-	639	285017525	suxB	XALc_0730	-	COG0366G	sucrose hydrolase
2805567..2807486	-	639	285019110	pilQ	XALc_2349	-	COG4796U	type IV pilus assembly protein PilQ
2154176..2156092	+	638	285018603	edd	XALc_1833	-	COG0129EG	dihydroxy-acid and 6-phosphogluconate dehydratase
2205788..2207704	-	638	285018654	-	XALc_1885	-	COG2936R	peptidase, s15 family protein
2743034..2744950	-	638	285019058	CysN	XALc_2296	-	COG2895P	sulfate adenylyltransferase, ATP sulfurylase
1730795..1732708	+	637	285018290	xapH	XALc_1506	-	-	xsa-associated protein
2885869..2887782	-	637	285019189	-	XALc_2429	-	COG3158P	k+ potassium transporter
1271272..1273182	-	636	285017875	dxs	XALc_1082	-	COG1154HI	1-deoxy-D-xylulose-5-phosphate synthase
1536401..1538311	+	636	285018113	-	XALc_1329	-	-	hypothetical protein
1887215..1889125	-	636	285018375	-	XALc_1597	-	COG1086MG	sugar epimerase
3696338..3698248	-	636	285019881	-	XALc_3119	-	COG4251T	phytochrome-like protein
1260366..1262270	+	634	285017864	thrS	XALc_1071	-	COG0441J	threonyl-tRNA synthetase
2273232..2275136	+	634	285018712	albXXII	XALc_1945	-	COG0326O	heat shock protein HtpG
361434..363335	+	633	285017145	-	XALc_0327	-	COG4934O	protease
1920608..1922509	-	633	285018405	-	XALc_1627	-	COG3673S	hypothetical protein
2182603..2184504	+	633	285018633	-	XALc_1863	-	COG3673S	hypothetical protein
363461..365359	+	632	285017146	-	XALc_0328	-	COG4934O	protease
387424..389316	-	630	285017165	gidA	XALc_0347	-	COG0445D	tRNA uridine 5-carboxymethylaminomethyl modification enzyme GidA
3394758..3396650	-	630	285019630	SppA	XALc_2870	-	COG0616OU	periplasmic serine protease
403803..405692	+	629	285017180	speA	XALc_0363	-	COG1166E	arginine decarboxylase
1050469..1052358	+	629	285017727	-	XALc_0933	-	COG3975R	glycyl aminopeptidase precursor
1347122..1349011	-	629	285017938	parE	XALc_1147	-	COG0187L	DNA topoisomerase iv subunit B protein
2953581..2955467	+	628	285019245	-	XALc_2485	-	COG4805S	hypothetical protein
842407..844290	+	627	285017556	thiC	XALc_0761	-	COG0422H	thiamine biosynthesis protein thic
1321474..1323357	-	627	285017918	-	XALc_1127	-	COG1132V	ABC transporter ATP-binding protein/permease
1421654..1423537	-	627	285018002	-	XALc_1215	-	COG3972R	hypothetical protein
3152023..3153906	-	627	285019425	-	XALc_2665	-	COG1404O	extracellular serine protease
1703391..1705271	+	626	285018261	xipD	XALc_1477	-	-	xsa-invasion protein
1714359..1716239	+	626	285018275	xsaO	XALc_1491	-	COG1450NU	xanthomonas secretion apparatus protein
1641504..1643378	-	624	285018203	flgK	XALc_1419	-	COG1256N	flagellar hook-associated protein 1 (hap1)
1283882..1285753	+	623	285017885	mutL	XALc_1094	-	COG0323L	DNA mismatch repair protein mutl
3227051..3228922	+	623	285019486	-	XALc_2726	-	COG4206H	TonB-dependent outer membrane receptor protein
2695841..2697709	+	622	285019026	-	XALc_2264	-	COG0471P	di-and tricarboxylate transporter
3339296..3341161	-	621	285019579	ftsI	XALc_2819	-	COG0768M	cell division protein ftsi
3369046..3370908	-	620	285019606	rpoD	XALc_2846	-	COG0568K	RNA polymerase sigma-70 factor, rpod protein
3597344..3599206	-	620	285019804	-	XALc_3044	-	COG0318IQ	feruloyl-CoA-synthetase
1542123..1543982	+	619	285018119	feoB	XALc_1335	-	COG0370P	ferrous iron transport protein feob
2130376..2132235	-	619	285018580	uvrC	XALc_1810	-	COG0322L	excinuclease ABC subunit C
2446816..2448675	-	619	285018845	-	XALc_2080	-	COG1262S	hypothetical protein
2900077..2901936	-	619	285019201	Uup	XALc_2441	-	COG0488R	ABC transporter ATPase
114029..115885	+	618	285016907	-	XALc_0086	-	COG3063NU	hypothetical protein
666818..668668	+	616	285017416	-	XALc_0620	-	COG1807M	hypothetical protein
840131..841981	+	616	285017555	-	XALc_0760	-	COG0840NT	chemotaxis methyl-accepting protein
1903760..1905610	+	616	285018393	-	XALc_1615	-	-	hypothetical protein
3123355..3125205	+	616	285019397	-	XALc_2636	-	COG3593L	hypothetical protein
3418553..3420400	+	615	285019648	-	XALc_2888	-	-	CRISPR-associated protein Csd2 family
2254259..2256103	-	614	285018696	secD	XALc_1928	-	COG0342U	secd export membrane protein
2633409..2635253	+	614	285018987	-	XALc_2224	-	COG1874G	beta-galactosidase
186144..187982	-	612	285016967	kefC	XALc_0146	-	COG0475P	glutathione-regulated potassium-efflux system protein
2306172..2308010	-	612	285018726	-	XALc_1959	-	COG4805S	hypothetical protein
3528535..3530373	-	612	285019745	ilvD	XALc_2985	-	COG0129EG	dihydroxy-acid dehydratase
658808..660643	+	611	285017408	DNAX	XALc_0612	-	COG2812L	DNA polymerase III subunits tau/gamma
3425676..3427508	-	610	285019653	glmS	XALc_2893	-	COG0449M	glutamine-fructose-6-phosphate transaminase (isomerizing) protein
588899..590728	-	609	285017350	typA	XALc_0544	-	COG1217T	GTP-binding elongation factor protein
1184639..1186465	-	608	285017847	-	XALc_1055	-	COG3319Q	non-ribosomal peptide synthetase
2800093..2801916	-	607	285019105	-	XALc_2344	-	-	tpr domain protein; von willebrand factor, type a
97099..98919	-	606	285016898	gspE	XALc_0077	-	COG2804NU	general secretory system II, protein e
2691922..2693742	-	606	285019022	-	XALc_2260	-	COG3240IR	triacylglycerol lipase/esterase
2770535..2772352	-	605	285019083	-	XALc_2321	-	COG0277C	fad/fmn-containing dehydrogenase
940046..941860	+	604	285017624	-	XALc_0829	-	COG4251T	two-component system sensor protein
11427..13241	-	604	386076375	virD4	XALr_3251	-	-	probable conjugal transfer protein
2688706..2690514	+	602	285019020	RecQ	XALc_2257	-	COG0514L	DNA helicase superfamily II protein
370942..372747	-	601	285017154	-	XALc_0336	-	COG2208TK	regulatory protein
3448881..3450680	-	599	285019674	lpdA	XALc_2914	-	COG1249C	dihydrolipoamide dehydrogenase (e3 component of 2-oxoglutarate dehydrogenase complex) protein
785393..787186	-	597	285017516	-	XALc_0721	-	COG4264Q	hypothetical protein
3016838..3018631	-	597	285019304	lepA	XALc_2544	-	COG0481M	GTP-binding protein lepa
3071371..3073164	+	597	285019352	glgB	XALc_2592	-	COG0296G	1,4-alpha-glucan branching enzyme
2145625..2147415	-	596	285018594	sdhA	XALc_1824	-	COG1053C	succinate dehydrogenase flavoprotein subunit
292669..294456	+	595	285017083	-	XALc_0263	-	COG3706T	hypothetical protein
1416420..1418207	-	595	285017998	-	XALc_1211	-	COG2200T	hypothetical protein
1274124..1275908	-	594	285017877	-	XALc_1084	-	COG1960I	acyl-CoA dehydrogenase
752834..754615	-	593	285017493	-	XALc_0698	-	COG3387G	glycosyl hydrolase
3718995..3720776	+	593	285019897	-	XALc_3135	-	COG0729M	outer membrane protein
1401582..1403360	-	592	285017987	-	XALc_1198	-	COG4934O	protease
1923594..1925372	-	592	285018407	-	XALc_1629	-	COG3598L	hypothetical protein
2122975..2124753	-	592	285018573	-	XALc_1800	-	COG3598L	hypothetical protein
2682005..2683783	+	592	285019017	-	XALc_2254	-	COG0038P	chloride channel protein
1249155..1250921	-	588	285017859	XALc	XALc_Yp01	-	COG3104E	peptide transporter
1976128..1977894	+	588	285018450	msbA	XALc_1674	-	COG1132V	lipid ABC transporter ATP-binding/permease
507101..508855	-	584	285017264	glnS	XALc_0453	-	COG0008J	glutaminyl-tRNA synthetase
782498..784252	-	584	285017514	-	XALc_0719	-	COG4264Q	siderophore biosynthesis protein
1662390..1664144	+	584	285018221	-	XALc_1437	-	COG4986P	ABC transporter permease
1740869..1742623	-	584	285018297	albXV	XALc_1514	-	COG2192O	carbamoyltransferase;albicidin synthetase
2269179..2270933	-	584	285018707	ggt	XALc_1940	-	COG0405E	gamma-glutamyltranspeptidase; protein
2798342..2800096	-	584	285019104	-	XALc_2343	-	-	hypothetical protein
2891729..2893480	-	583	285019195	AspRS	XALc_2435	-	COG0173J	aspartyl tRNA synthetase
1598731..1600479	-	582	285018160	cheA2	XALc_1376	-	COG0643NT	chemotaxis protein chea
2026427..2028172	+	581	285018494	hutU	XALc_1719	-	COG2987E	urocanase
3354455..3356197	-	580	285019592	KdpA	XALc_2832	-	COG2060P	ATPase K+ transporter subunit A
465560..467296	-	578	285017225	DNAG	XALc_0413	-	COG0358L	DNA primase
1551155..1552891	+	578	285018126	recJ	XALc_1342	-	COG0608L	single-stranded-DNA-specific exonuclease
1244892..1246625	+	577	285017856	-	XALc_1064	-	COG4615QP	peptide ABC transporter ATP-binding protein
2261333..2263066	-	577	285018702	-	XALc_1934	-	-	cellulase precursor
125881..127611	+	576	285016915	actP	XALc_0094	-	COG4147R	cation/acetate symporter protein
3150057..3151787	-	576	285019424	xpsE	XALc_2664	-	COG2804NU	general secretion pathway protein e
722473..724200	+	575	285017462	pilB	XALc_0667	-	COG2804NU	pilus assembly protein PilB
3766305..3768032	-	575	285019933	oxaA	XALc_3171	-	COG0706U	inner-membrane protein oxaa
836667..838391	-	574	285017553	ilvG	XALc_0758	-	COG0028EH	acetolactate synthase isozyme II large subunit protein
1056845..1058569	-	574	285017731	-	XALc_0937	-	COG0129EG	dihydroxy-acid dehydratase (dad) protein
1655032..1656756	-	574	285018218	-	XALc_1434	-	COG2200T	two-component system sensor-response regulator hybrid protein
2735363..2737084	-	573	285019053	-	XALc_2291	-	COG2831U	hemolysin activation/secretion protein
3379201..3380916	-	571	285019615	-	XALc_2855	-	COG1807M	glycosyltransferase
3407522..3409234	-	570	285019640	-	XALc_2880	-	COG0513LKJ	ATP-dependent RNA helicase
3450814..3452526	-	570	285019675	aceF	XALc_2915	-	COG0508C	dihydrolipoamide acetyltransferase component of pyruvate dehydrogenase complex protein
538238..539947	-	569	285017296	-	XALc_0485	-	COG3914O	hypothetical protein
1617460..1619169	-	569	285018180	fliF	XALc_1396	-	COG1766NU	flagellar biosynthesis lipoprotein flif
3001392..3003101	+	569	285019288	-	XALc_2528	-	COG3706T	sensor protein
2525038..2526744	+	568	285018910	-	XALc_2146	-	COG1080G	phosphotransferase system (pts), enzymeIprotein
258470..260173	+	567	285017048	-	XALc_0227	-	-	hypothetical protein
1738697..1740397	+	566	285018295	xapM	XALc_1511	-	-	xsa-associated protein
2618710..2620404	+	564	285018980	-	XALc_2217	-	COG3669G	alpha-l-fucosidase
2778869..2780563	-	564	285019091	-	XALc_2330	-	COG3505U	type IV secretory pathway, conjugal transfer protein
2835935..2837629	-	564	285019140	-	XALc_2379	-	COG3505U	type IV secretory pathway, conjugal transfer protein
3101807..3103501	-	564	285019372	-	XALc_2612	-	COG3505U	type IV secretory pathway, conjugal transfer protein
3177633..3179327	+	564	285019440	proS	XALc_2680	-	COG0442J	prolyl-tRNA synthetase
2372277..2373968	-	563	285018780	asnB	XALc_2015	-	COG0367E	asparagine synthase b protein
3510942..3512633	+	563	285019732	treA	XALc_2972	-	COG1626G	alpha,alpha-trehalase
418725..420413	-	562	285017188	argS	XALc_0371	-	COG0018J	arginyl-tRNA synthetase
2136230..2137915	-	561	285018585	-	XALc_1815	-	COG1132V	ABC transporter ATP-binding protein
1560320..1562002	-	560	285018132	rpfB	XALc_1348	-	COG0318IQ	regulation of pathogenicity factor rpfb protein
791796..793475	-	559	285017520	-	XALc_0725	-	COG4651P	cation:proton antiporter protein
1892048..1893727	-	559	285018380	rpsA	XALc_1602	-	COG0539J	30S ribosomal protein S1
3367188..3368867	+	559	285019605	-	XALc_2845	-	COG0488R	ABC transporter ATP-binding protein
173915..175591	-	558	285016959	-	XALc_0138	-	-	tannase/feruloyl esterase
1900332..1902008	-	558	285018389	-	XALc_1611	-	-	hypothetical protein
3525192..3526868	-	558	285019743	-	XALc_2983	-	COG3511M	phosphoesterase
542383..544053	+	556	285017299	-	XALc_0488	-	COG3063NU	hypothetical protein
1985023..1986690	+	555	285018456	recN	XALc_1680	-	COG0497L	DNA repair protein RecN
1349571..1351235	+	554	285017940	pyrG	XALc_1149	-	COG0504F	CTP synthase
2230037..2231701	+	554	285018676	-	XALc_1908	-	COG1520S	quinonprotein alcohol dehydrogenase
1006647..1008305	-	552	285017683	-	XALc_0888	-	COG2194R	hypothetical protein
3627657..3629315	-	552	285019826	ubiB	XALc_3066	-	COG0661R	ubiquinone biosynthesis ubib transmembrane protein
9756..11414	-	552	386076374	-	XALr_3250	-	-	putative dna primase protein
76325..77980	-	551	285016880	-	XALc_0059	-	COG3507G	xylan 1,4-beta-xylosidase
3614675..3616330	-	551	285019815	-	XALc_3055	-	COG3505U	type IV secretory pathway, conjugal transfer protein
740885..742534	+	549	285017483	-	XALc_0688	-	COG0171H	nad(+) synthase (glutamine-hydrolyzing) protein
3506354..3508003	+	549	285019729	-	XALc_2969	-	COG2730G	endoglucanase precursor
348595..350241	+	548	285017137	groL	XALc_0319	-	COG0459O	molecular chaperone GroEL
3631270..3632916	-	548	285019829	-	XALc_3069	-	COG0318IQ	peptide synthase
632438..634081	-	547	285017382	-	XALc_0576	-	COG4783R	zn-dependent protease
3185911..3187554	+	547	285019448	-	XALc_2688	-	COG0644C	flavoprotein-ubiquinone oxidoreductase
3485032..3486669	-	545	285019712	-	XALc_2952	-	COG0025P	monovalent cation:proton antiporter-1 family protein
1935465..1937099	-	544	285018414	-	XALc_1637	-	COG4191T	sensory box histidine kinase/response regulator protein
243225..244853	+	542	285017030	-	XALc_0209	-	COG5511R	hypothetical protein
175782..177404	-	540	285016960	-	XALc_0139	-	COG0644C	halogenase
1518005..1519627	+	540	285018098	-	XALc_1314	-	COG5368S	hypothetical protein
1915565..1917187	+	540	285018400	-	XALc_1622	-	-	hypothetical protein
1998188..1999810	-	540	285018470	gltB	XALc_1694	-	COG0069E	ferredoxin-dependent glutamate synthase
3600541..3602163	+	540	285019806	-	XALc_3046	-	COG0659P	sulfate transporter
725820..727433	-	537	285017464	pilS	XALc_0669	-	COG0642T	two-component system sensor protein pils
3254047..3255660	+	537	285019505	-	XALc_2745	-	COG3706T	hypothetical protein
39841..41451	-	536	285016855	-	XALc_0034	-	COG1322S	hypothetical protein
194646..196256	-	536	285016971	accD	XALc_0150	-	COG4799I	acetyl-coenzyme a carboxyltransferase beta subunit protein
454097..455707	+	536	285017213	-	XALc_0401	-	COG0843C	cytochrome C oxidase, subunitItransmembrane protein
1036876..1038483	+	535	285017715	mviN	XALc_0920	-	COG0728R	virulence factor mvin homolog transmembrane protein
1100112..1101719	+	535	285017769	-	XALc_0975	-	COG0741M	lytic murein transglycosylase d precursor (murein hydrolase d) protein
770368..771972	+	534	285017505	-	XALc_0710	-	-	hypothetical protein
982335..983939	-	534	285017661	-	XALc_0866	-	-	rhamnogalacturonase B
1727804..1729408	+	534	285018288	xipB	XALc_1504	-	-	xsa-invasion protein
2289009..2290613	-	534	285018718	-	XALc_1951	-	COG3507G	xylosidase precursor
2582209..2583813	+	534	285018952	prfC	XALc_2188	-	COG4108J	peptide chain release factor 3
3755265..3756869	+	534	285019923	opgD	XALc_3161	-	COG3131P	glucans biosynthesis protein D precursor
1089417..1091018	+	533	285017760	-	XALc_0966	-	COG1233Q	phytoene dehydrogenase oxidoreductase
1338816..1340414	-	532	285017934	-	XALc_1143	-	COG2939E	serine carboxypeptidase precursor
2597137..2598735	+	532	285018963	betA	XALc_2199	-	COG2303E	choline dehydrogenase
2278773..2280368	-	531	285018714	-	XALc_1947	-	-	glycoside hydrolase family 27
2309352..2310944	-	530	285018728	-	XALc_1961	-	COG1012C	aldehyde dehydrogenase
3501879..3503471	+	530	285019726	-	XALc_2966	-	COG0531E	amino acid-polyamine-organocation (apc) superfamily transporter
512949..514538	-	529	285017270	ahpF	XALc_0459	-	COG3634O	alkyl hydroperoxide reductase subunit F
1068091..1069680	-	529	285017740	abfA	XALc_0946	-	COG3534G	alpha-n-arabinofuranosidase
2411725..2413314	-	529	285018812	-	XALc_2047	-	COG1680V	beta-lactamase
336312..337898	-	528	285017125	purH	XALc_0307	-	COG0138F	protein purh, bifunctional phosphoribosylaminoimidazolecarboxamide formyltransferase/imp cyclohydrolase
1247432..1249018	-	528	285017858	-	XALc_1066	-	COG2220R	hypothetical protein
3120753..3122339	+	528	285019395	-	XALc_2634	-	COG4123R	DNA methyltransferase
275890..277473	+	527	285017068	-	XALc_0247	-	COG5267S	hypothetical protein
461275..462858	-	527	285017222	-	XALc_0410	-	COG4232OC	disulfide-isomerase oxidoreductase
1603120..1604703	-	527	285018165	flhF	XALc_1381	-	COG1419N	flagellar GTP-binding protein flhf
228314..229888	-	524	285017011	-	XALc_0190	-	COG3851T	hypothetical protein
2359311..2360885	-	524	285018772	emrB	XALc_2007	-	COG2814G	transmembrane multidrug resistance protein
3471874..3473448	-	524	285019697	-	XALc_2937	-	COG0793M	peptidase s41 protein
3532711..3534285	-	524	285019749	-	XALc_2989	-	COG1028IQR	oxidoreductase oxidoreductase
1298441..1300012	+	523	285017898	-	XALc_1107	-	COG0397S	hypothetical protein
2304494..2306065	-	523	285018725	-	XALc_1958	-	COG0531E	amino acid-polyamine-organocation (apc) superfamily transporter
297647..299215	-	522	285017089	-	XALc_0269	-	COG0651CP	monovalent cation:proton antiporter subunit D
1867151..1868716	-	521	285018357	guaA	XALc_1579	-	COG0519F	GMP synthase
3553901..3555466	-	521	285019766	-	XALc_3006	-	COG0596R	hydrolase precursor
1414823..1416385	+	520	285017997	-	XALc_1210	-	COG4146R	solute:sodium symporter
400322..401878	-	518	285017176	-	XALc_0359	-	COG0606O	competence related protein
833583..835136	-	517	285017550	leuA	XALc_0755	-	COG0119E	2-isopropylmalate synthase
2239412..2240965	+	517	285018684	-	XALc_1916	-	COG5434M	polygalacturonase precursor signal peptide protein
2197671..2199221	+	516	285018650	-	XALc_1881	-	COG3604KT	sigma-54 dependent transcriptional regulator transcription regulator protein
3443944..3445491	-	515	285019668	ATPA	XALc_2908	-	COG0056C	ATP synthase subunit alpha
12319..13866	+	515	386081578	traJ	XALq_3214	-	-	probable mobilization protein traj
134519..136063	-	514	285016923	phoD	XALc_0102	-	COG3540P	alkaline phosphatase d precursor (apased) protein
2023934..2025478	+	514	285018492	hutH	XALc_1717	-	COG2986E	histidine ammonia-lyase
71991..73532	-	513	285016878	-	XALc_0057	-	COG0246G	mannitol dehydrogenase
1447304..1448845	+	513	285018031	-	XALc_1245	-	-	hypothetical protein
3018788..3020326	-	512	285019305	-	XALc_2545	-	COG0265O	periplasmic protease
1513346..1514881	-	511	285018093	rluB	XALc_1309	-	COG1187J	ribosomal large subunit pseudouridine synthase b (rrna pseudouridylate synthase b) protein
1427787..1429319	-	510	285018008	-	XALc_1221	-	COG1012C	aldehyde dehydrogenase
626584..628110	-	508	285017378	ppx	XALc_0572	-	COG0248FP	exopolyphosphatase
3495..5021	+	508	386081658	trwB	XALp_3177	-	-	probable conjugal transfer protein
1323512..1325035	+	507	285017919	-	XALc_1128	-	COG1951C	fumarate hydratase
3535187..3536710	-	507	285019751	catB	XALc_2991	-	COG0753P	catalase precursor
3741210..3742730	+	506	285019912	-	XALc_3150	-	-	tryptophan halogenase
60476..61993	+	505	285016867	-	XALc_0046	-	-	tryptophan halogenase
1554274..1555791	+	505	285018128	lysS	XALc_1344	-	COG1190J	lysine-tRNA ligase
1706830..1708347	+	505	285018265	xapE	XALc_1481	-	-	xsa-associated protein
2110637..2112154	+	505	285018566	-	XALc_1793	-	-	hypothetical protein
942304..943818	+	504	285017626	-	XALc_0831	-	COG0642T	two-component system sensor-response regulator hybrid protein
1410087..1411601	+	504	285017995	pgi	XALc_1208	-	COG0166G	glucose-6-phosphate isomerase (gpi) protein
2677022..2678536	-	504	285019014	-	XALc_2251	-	-	hypothetical protein
2874810..2876324	+	504	285019177	-	XALc_2416	-	COG3851T	hypothetical protein
3356673..3358187	-	504	285019594	-	XALc_2834	-	-	hypothetical protein
793917..795428	+	503	285017521	-	XALc_0726	-	COG3851T	hypothetical protein
1141437..1142948	+	503	285017807	nusA	XALc_1015	-	COG0195K	transcription elongation protein nusa
1333366..1334877	+	503	285017930	phrB	XALc_1139	-	COG0415L	deoxyribodipyrimidine photo-lyase; photolyase
493893..495401	+	502	285017252	glpD	XALc_0441	-	COG0578C	glycerol-3-phosphate dehydrogenase
1062978..1064486	+	502	285017736	-	XALc_0942	-	COG1129G	ABC transporter ATP-binding protein
3169669..3171177	+	502	285019433	pepA	XALc_2673	-	COG0260E	leucyl aminopeptidase
3249528..3251036	-	502	285019501	-	XALc_2741	-	COG3104E	proton-dependent oligopeptide transporter
3336313..3337818	-	501	285019577	murF	XALc_2817	-	COG0770M	UDP-N-acetylmuramoyl-tripeptide-D-alanyl-D-alanine ligase
980147..981649	+	500	285017660	-	XALc_0865	-	COG5297G	extracellular endoglucanase precursor
1137327..1138829	+	500	285017804	nuoM	XALc_1011	-	COG1008C	NADH-quinone oxidoreductase chain m (nadh dehydrogenaseI chain m) (ndh-1, chain m) (nuo13) oxidoreductase
2357601..2359103	-	500	285018771	-	XALc_2006	-	COG2755E	acetylhydrolase, lipase gdsl protein
2480082..2481584	-	500	285018869	-	XALc_2105	-	COG1012C	aldehyde dehydrogenase
3069771..3071273	+	500	285019351	glgA	XALc_2591	-	COG0297G	glycogen synthase
496483..497982	+	499	285017254	glpK	XALc_0443	-	COG0554C	glycerol kinase
597301..598800	-	499	285017356	-	XALc_0550	-	-	hypothetical protein
2259684..2261180	+	498	285018701	-	XALc_1933	-	COG4992E	aminotransferase class-III protein
1397116..1398609	+	497	285017984	xylB	XALc_1195	-	COG1070G	xylulose kinase
746126..747616	-	496	285017487	-	XALc_0692	-	COG1732M	glycine/betaine ABC transporter substrate-binding protein
1742665..1744155	-	496	285018298	albXIV	XALc_1515	-	COG2814G	albicidin efflux pump transmembrane protein
2923563..2925053	-	496	285019220	CafA	XALc_2460	-	COG1530J	ribonuclease G/E
156..1646	+	496	386081562	-	XALq_3198	-	-	putative replication protein
1280114..1281601	+	495	285017882	-	XALc_1091	-	COG0063G	hypothetical protein
1631081..1632568	-	495	285018193	fleQ	XALc_1409	-	COG2204T	flagellar sigma-54 dependent transcriptional activator fleq protein
3337815..3339299	-	494	285019578	murE	XALc_2818	-	COG0769M	UDP-N-acetylmuramoylalanyl-D-glutamate-2,6-diaminopimelate ligase
3724989..3726473	-	494	285019899	-	XALc_3137	-	COG0473CE	isocitrate dehydrogenase
48953..50434	+	493	285016860	-	XALc_0039	-	COG2211G	inner membrane symporter protein
974469..975950	-	493	285017654	envZ	XALc_0859	-	COG0642T	two-component system sensor protein, osmolarity sensor protein envz
1138863..1140341	+	492	285017805	nuoN	XALc_1012	-	COG1007C	NADH-quinone oxidoreductase chain n (nadh dehydrogenaseI chain n) (ndh-1, chain n) (nuo14) oxidoreductase
2064304..2065782	+	492	285018531	-	XALc_1756	-	COG2925L	exodeoxyribonucleaseIprotein
307594..309069	+	491	285017099	trpE	XALc_0279	-	COG0147EH	anthranilate synthase componentIprotein
3592199..3593674	-	491	285019800	-	XALc_3040	-	COG1012C	aldehyde dehydrogenase
3686683..3688158	+	491	285019878	gltD	XALc_3111	-	COG0493ER	glutamate synthase, beta subunit protein
443785..445257	+	490	285017205	-	XALc_0393	-	COG0793M	periplasmic carboxyl-terminal protease precursor signal peptide protein
476295..477767	-	490	285017234	-	XALc_0422	-	COG0791M	hypothetical protein
1078327..1079799	-	490	285017750	-	XALc_0956	-	COG0534V	multidrug efflux pump transmembrane protein
1530874..1532346	-	490	285018108	-	XALc_1324	-	COG0531E	amino acid-polyamine-organocation (apc) superfamily transporter
2762083..2763555	-	490	285019078	blaR1	XALc_2316	-	COG4219KT	blar1 antirepressor protein
2932592..2934064	-	490	285019228	-	XALc_2468	-	COG1538MU	outer membrane efflux protein
14545..16014	-	489	285016836	-	XALc_0015	-	COG1502I	cardiolipin synthetase
1843038..1844507	+	489	285018337	-	XALc_1555	-	COG1538MU	outer membrane efflux protein
2649564..2651033	+	489	285018997	-	XALc_2234	-	-	hypothetical protein
3708226..3709695	-	489	285019890	-	XALc_3128	-	-	hypothetical protein
621187..622653	+	488	285017373	purF	XALc_0567	-	COG0034F	amidophosphoribosyltransferase
2750704..2752170	-	488	285019065	-	XALc_2303	-	COG0469G	pyruvate kinase
3090954..3092420	-	488	285019366	-	XALc_2606	-	COG3593L	hypothetical protein
2150882..2152345	+	487	285018600	zwf	XALc_1830	-	COG0364G	glucose-6-phosphate 1-dehydrogenase
1334964..1336421	+	485	285017931	-	XALc_1140	-	COG4908R	hypothetical protein
1868865..1870322	-	485	285018358	guaB	XALc_1580	-	COG0516F	inosine-5-monophosphate dehydrogenase
2520008..2521465	+	485	285018904	rpoN2	XALc_2140	-	COG1508K	RNA polymerase sigma-54 factor protein
970824..972278	+	484	285017651	-	XALc_0856	-	COG3572H	glutamate cystein ligase
3508177..3509631	+	484	285019730	-	XALc_2970	-	COG0612R	hypothetical protein
3746887..3748341	-	484	285019917	-	XALc_3155	-	COG1538MU	outer membrane efflux protein
430784..432235	-	483	285017199	-	XALc_0382	-	COG0739M	membrane-bound metalloendopeptidase
2554012..2555463	-	483	285018931	-	XALc_2167	-	COG1538MU	outer membrane efflux protein
3504044..3505495	+	483	285019727	-	XALc_2967	-	COG2730G	extracellular endoglucanase precursor
2629515..2630963	+	482	285018985	-	XALc_2222	-	COG3538S	hypothetical protein
1405977..1407422	+	481	285017990	pcnB	XALc_1203	-	COG0617J	poly(a) polymerase
2362085..2363530	-	481	285018774	-	XALc_2009	-	COG1538MU	outer membrane efflux protein
2652157..2653602	-	481	285019000	-	XALc_2237	-	COG2201NT	chemotaxis-related protein
3307668..3309113	+	481	285019550	-	XALc_2790	-	COG0499H	adenosylhomocysteinase
526616..528058	+	480	285017284	-	XALc_0473	-	COG1282C	NAD(P) transhydrogenase, beta subunit protein
1158340..1159782	-	480	285017823	sufB	XALc_1031	-	COG0719O	iron ABC transporter permease
1282300..1283742	+	480	285017884	amiC	XALc_1093	-	COG0860M	N-acetylmuramoyl-l-alanine amidase
2918062..2919504	-	480	285019218	tldD	XALc_2458	-	COG0312R	modulator of DNA gyrase
3742763..3744205	-	480	285019913	-	XALc_3151	-	COG0531E	amino acid-polyamine-organocation (apc) superfamily transporter
383645..385084	+	479	285017162	-	XALc_0344	-	COG1538MU	outer membrane efflux protein
1970222..1971661	+	479	285018446	lpd	XALc_1670	-	COG1249C	dihydrolipoamide dehydrogenase
3652149..3653588	-	479	285019851	amtB	XALc_3091	-	COG0004P	ammonium transporter
487539..488975	-	478	285017246	-	XALc_0434	-	COG0265O	periplasmic protease
823189..824625	-	478	285017542	tolC	XALc_0747	-	COG1538MU	outer membrane efflux protein
922990..924426	+	478	285017608	-	XALc_0813	-	COG0797M	hypothetical protein
1529353..1530789	-	478	285018107	-	XALc_1323	-	COG0531E	amino acid-polyamine-organocation (apc) superfamily transporter
2099203..2100639	-	478	285018557	-	XALc_1784	-	COG0160E	aminotransferase pyridoxal phosphate protein
2563253..2564689	+	478	285018937	-	XALc_2173	-	COG2814G	mfs transporter
3082781..3084217	-	478	285019359	-	XALc_2599	-	COG0642T	two-component system sensor protein
3331221..3332657	-	478	285019573	murC	XALc_2813	-	COG0773M	UDP-N-acetylmuramate-L-alanine ligase
143447..144880	+	477	285016933	-	XALc_0112	-	COG4529S	hypothetical protein
936057..937490	+	477	285017620	-	XALc_0825	-	-	hypothetical protein
127732..129162	+	476	285016916	-	XALc_0095	-	COG1012C	aldehyde dehydrogenase
2975004..2976434	-	476	285019264	-	XALc_2504	-	COG3946U	virj-like protein
3398248..3399678	-	476	285019632	-	XALc_2872	-	-	peptidase
831331..832758	-	475	285017548	leuC	XALc_0753	-	COG0065E	3-isopropylmalate dehydratase large subunit protein
1400080..1401507	+	475	285017986	glcP	XALc_1197	-	COG2814G	glucose transporter
1856743..1858170	-	475	285018346	-	XALc_1568	-	COG3846U	conjugal transfer protein
920003..921427	+	474	285017606	pglA	XALc_0811	-	COG5434M	polygalacturonase precursor
932097..933521	+	474	285017616	-	XALc_0821	-	COG1488H	nicotinamide phosphoribosyltransferase
2984380..2985804	+	474	285019276	-	XALc_2516	-	-	endoproteinase
3649371..3650795	-	474	285019849	ntrC	XALc_3089	-	COG2204T	two-component regulatory system regulatory ntrc transcription regulator protein
1960244..1961665	-	473	285018440	fumC	XALc_1664	-	COG0114C	fumarate hydratase class II (fumarase c) protein
2088204..2089625	+	473	285018545	-	XALc_1770	-	COG1538MU	outer membrane efflux protein
2132232..2133653	-	473	285018581	-	XALc_1811	-	-	nhl repeat protein
41610..43028	-	472	285016856	uxaC	XALc_0035	-	COG1904G	glucuronate isomerase
141926..143344	+	472	285016932	-	XALc_0111	-	COG1502I	cardiolipin synthase
1331879..1333297	+	472	285017929	DNAB	XALc_1138	-	COG0305L	replicative DNA helicase
2086789..2088207	+	472	285018544	-	XALc_1769	-	COG0642T	two component system sensor protein
274335..275750	+	471	285017067	phoQ	XALc_0246	-	COG0642T	two-component system sensor protein phoq
1696770..1698185	-	471	285018256	-	XALc_1472	-	-	hypothetical protein
1169130..1170542	+	470	285017832	murD	XALc_1040	-	COG0771M	UDP-N-acetylmuramoylalanine--d-glutamate ligase
1175067..1176479	+	470	285017839	pntB	XALc_1047	-	COG1282C	NAD(P) transhydrogenase beta subunit transmembrane protein
1463977..1465389	-	470	285018048	-	XALc_1262	-	COG0621J	2-methylthioadenine synthetase
3574198..3575610	-	470	285019783	-	XALc_3023	-	-	hypothetical protein
3089531..3090940	-	469	285019365	-	XALc_2605	-	-	hypothetical protein
3654279..3655688	-	469	285019853	glnA	XALc_3093	-	COG0174E	glutamate--ammonia ligase
2422711..2424117	+	468	285018823	clcA	XALc_2058	-	COG0038P	chloride channel protein
2425606..2427012	-	468	285018827	gltX	XALc_2062	-	COG0008J	glutamyl-tRNA synthetase
2986316..2987722	-	468	285019277	-	XALc_2517	-	COG3182S	hypothetical protein
3441409..3442815	-	468	285019666	ATPD	XALc_2906	-	COG0055C	ATP synthase subunit beta
160080..161483	+	467	285016944	-	XALc_0123	-	COG1271C	cytochrome bd ubiquinol oxidase, subunitIprotein
1712157..1713560	-	467	285018273	xsaM	XALc_1489	-	-	xanthomonas secretion apparatus protein
3010547..3011950	-	467	285019297	rumA	XALc_2537	-	COG2265J	23S rRNA (uracil-5-)-methyltransferase
3192545..3193948	+	467	285019453	xanB	XALc_2693	-	COG0836M	mannose-6-phosphate isomerase
1054284..1055684	+	466	285017729	radA	XALc_0935	-	COG1066O	DNA repair protein rada homolog (DNA repair protein sms homolog)
1378848..1380248	-	466	285017970	-	XALc_1181	-	COG1875T	phoh-like protein
1452369..1453769	+	466	285018036	hisS	XALc_1250	-	COG0124J	histidyl-tRNA synthetase
1632963..1634363	-	466	285018195	rpoN1	XALc_1411	-	COG1508K	RNA polymerase sigma-54 factor protein
2049381..2050781	+	466	285018513	asnS	XALc_1738	-	COG0017J	asparaginyl-tRNA synthetase (asnrs) protein
2220269..2221669	+	466	285018667	cysS	XALc_1898	-	COG0215J	cysteinyl-tRNA synthetase
3673338..3674738	-	466	285019870	-	XALc_3103	-	-	major facilitator superfamily protein
586815..588212	+	465	285017348	-	XALc_0542	-	COG3200E	3-deoxy-7-phosphoheptulonate synthase
1612608..1614005	-	465	285018175	-	XALc_1391	-	COG3144N	flagellar hook length control protein
1874757..1876154	-	465	285018364	engA	XALc_1586	-	COG1160R	GTP-binding protein enga
2021274..2022671	-	465	285018490	-	XALc_1715	-	COG0402FR	metalo dependent hydrolase
1176567..1177958	+	463	285017840	-	XALc_1048	-	COG1012C	NAD-dependent aldehyde dehydrogenase
2608663..2610054	+	463	285018975	-	XALc_2212	-	COG0161H	adenosylmethionine--8-amino-7-oxononanoate aminotransferase
724344..725732	-	462	285017463	pilR	XALc_0668	-	COG2204T	two-component system response regulator protein pilr
1534580..1535968	+	462	285018111	-	XALc_1327	-	COG0277C	fad linked oxidase
2599092..2600480	+	462	285018964	-	XALc_2200	-	COG1680V	beta-lactamase
2842626..2844014	-	462	285019145	-	XALc_2384	-	COG1961L	site-specific integrase
3108036..3109424	-	462	285019377	-	XALc_2617	-	COG1961L	site-specific integrase
3699905..3701293	-	462	285019884	-	XALc_3122	-	COG2951M	membrane bound lytic murein transglycosylase b transmembrane protein
3346748..3348133	+	461	285019587	GlcD	XALc_2827	-	COG0277C	fad/fmn-containing dehydrogenase
2462001..2463383	-	460	285018858	-	XALc_2094	-	COG0174E	glutamine synthetase
2467468..2468850	+	460	285018862	-	XALc_2098	-	COG3706T	two-component system response regulator protein
2570781..2572163	+	460	285018943	-	XALc_2179	-	COG1760E	L-serine dehydratase
104008..105387	+	459	285016903	-	XALc_0082	-	COG2211G	inner membrane symporter
852501..853877	+	458	285017564	-	XALc_0769	-	COG0773M	hypothetical protein
1072331..1073707	+	458	285017743	ffh	XALc_0949	-	COG0541U	signal recognition particle protein
1278632..1280008	-	458	285017881	xseA	XALc_1090	-	COG1570L	exodeoxyribonuclease VII large subunit
1305010..1306386	-	458	285017902	dbpA	XALc_1111	-	COG0513LKJ	ATP-independent RNA helicase
1614473..1615849	-	458	285018177	fliI	XALc_1393	-	COG1157NU	flagellum-specific ATP synthase
2636954..2638330	-	458	285018989	-	XALc_2226	-	COG3669G	alpha-l-fucosidase
3047889..3049265	-	458	285019333	hslU	XALc_2573	-	COG1220O	molecular chaperone and ATPase component of hsluv protease
3515029..3516405	-	458	285019735	-	XALc_2975	-	COG1113E	amino acid transporter
3710495..3711871	-	458	285019892	kgtP	XALc_3130	-	-	alpha-ketoglutarate permease
1680846..1682219	+	457	285018238	-	XALc_1454	-	COG2256L	ATPase
2530729..2532102	-	457	285018914	-	XALc_2150	-	COG1113E	amino acid transporter
482554..483924	-	456	285017240	-	XALc_0428	-	COG0260E	leucine aminopeptidase
578599..579969	+	456	285017340	secY	XALc_0534	-	COG0201U	preprotein translocase subunit SecY
3215551..3216921	-	456	285019473	-	XALc_2713	-	COG0031E	cystathionine beta-synthase
3222323..3223693	+	456	285019480	rhlE	XALc_2720	-	COG0513LKJ	ATP-dependent RNA helicase
342004..343371	-	455	285017130	accC	XALc_0312	-	COG0439I	acetyl-CoA carboxylase, biotin carboxylase subunit protein
1962006..1963373	+	455	285018441	purB	XALc_1665	-	COG0015F	adenylosuccinate lyase
2321141..2322508	+	455	285018738	-	XALc_1971	-	COG0161H	aminotransferase class-III family protein
2464377..2465744	+	455	285018860	-	XALc_2096	-	COG0174E	glutamine synthase
2915845..2917212	-	455	285019216	pmbA	XALc_2456	-	COG0312R	modulator of DNA gyrase
3046364..3047731	+	455	285019332	-	XALc_2572	-	COG4320S	hypothetical protein
3273898..3275265	+	455	285019522	surA	XALc_2762	-	COG0760O	ppic-type peptidyl-prolyl cis-trans isomerase
3436471..3437838	+	455	285019661	-	XALc_2901	-	COG5000T	two-component system sensor protein
3437869..3439236	-	455	285019662	glmU	XALc_2902	-	COG1207M	bifunctional protein glmu [includes: UDP-N-acetylglucosamine pyrophosphorylase and glucosamine-1-phosphate N-acetyltransferase)
3608757..3610124	+	455	285019810	-	XALc_3050	-	-	CRISPR-associated protein Csy1 family
427785..429149	+	454	285017196	-	XALc_0379	-	-	major facilitator superfamily mfs protein
751473..752837	-	454	285017492	otsA	XALc_0697	-	COG0380G	trehalose-6-phosphate synthase
1636815..1638179	-	454	285018200	fliD	XALc_1416	-	COG1345N	flagellar capping protein
2062807..2064171	+	454	285018530	-	XALc_1755	-	COG0654HC	kynurenine 3-monooxygenase oxidoreductase
2311848..2313212	-	454	285018730	-	XALc_1963	-	COG0446R	oxidoreductase oxidoreductase
2455760..2457124	-	454	285018853	-	XALc_2089	-	COG1012C	aldehyde dehydrogenases protein
481065..482426	+	453	285017239	-	XALc_0427	-	COG5383S	hypothetical protein
1693145..1694506	-	453	285018252	-	XALc_1468	-	-	cytochrome C precursor
3212896..3214257	-	453	285019471	-	XALc_2711	-	COG0438M	hypothetical protein
819342..820700	+	452	285017539	waaL	XALc_0744	-	COG3307M	lipid a core-o-antigen ligase
2393344..2394702	+	452	285018798	-	XALc_2033	-	COG0750M	membrane-associated zinc metalloprotease
2526928..2528286	+	452	285018911	-	XALc_2147	-	COG2239P	magnesium transporter
2978536..2979894	+	452	285019268	-	XALc_2508	-	COG0443O	heat shock protein
3396727..3398085	-	452	285019631	NorM	XALc_2871	-	COG0534V	na+-driven multidrug efflux pump protein
1167794..1169149	+	451	285017831	-	XALc_1039	-	-	hypothetical protein
1745158..1746513	-	451	285018300	albXII	XALc_1517	-	COG3396S	boxb like benzoyl-CoA oxygenase component;albicidin synthetase
162617..163969	+	450	285016946	-	XALc_0125	-	COG0365I	AMP-ligase
1949076..1950428	+	450	285018427	mntH	XALc_1650	-	COG1914P	manganese transport protein
2826996..2828348	+	450	285019133	-	XALc_2372	-	COG0174E	glutamine synthetase, catalytic domain protein
3580337..3581689	-	450	285019788	pcaB	XALc_3028	-	COG0015F	3-carboxy-cis,cis-muconate cycloisomerase
676035..677384	+	449	285017425	-	XALc_0629	-	COG0147EH	anthranilate synthase componentIprotein
1480528..1481877	+	449	285018065	-	XALc_1279	-	COG1611R	hypothetical protein
1720073..1721422	+	449	285018279	xsaS	XALc_1495	-	COG1157NU	xanthomonas secretion apparatus protein
473629..474975	-	448	285017232	-	XALc_0420	-	COG0531E	amino acid-polyamine-organocation (apc) superfamily transporter
812890..814236	+	448	285017533	dctA	XALc_0738	-	COG1301C	C4-dicarboxylate transporter DctA
1052852..1054198	+	448	285017728	-	XALc_0934	-	COG0156H	transferase
1242675..1244021	+	448	285017854	-	XALc_1062	-	COG1167KE	aminotransferase
1876173..1877519	-	448	285018365	-	XALc_1587	-	COG1520S	hypothetical protein
1952574..1953920	-	448	285018431	ugd	XALc_1655	-	COG1004M	UDP-glucose 6-dehydrogenase
3191143..3192489	+	448	285019452	xanA	XALc_2692	-	COG1109G	phosphoglucomutase/phosphomannomutase
1115947..1117290	+	447	285017783	glmM	XALc_0989	-	COG1109G	phosphoglucosamine mutase
1129017..1130360	+	447	285017797	nuoF	XALc_1004	-	COG1894C	NADH-quinone oxidoreductase chain f (nadh dehydrogenaseI chain f) (ndh-1, chain f) (nuo6) oxidoreductase
1682461..1683804	+	447	285018239	-	XALc_1455	-	COG0038P	chloride channel protein
1989846..1991189	+	447	285018462	-	XALc_1686	-	COG1253R	hlyc/corc family transporter
2911122..2912465	-	447	285019211	GltT	XALc_2451	-	COG1301C	glutamate/aspartate:cation symporter family protein
3764830..3766173	-	447	285019932	-	XALc_3170	-	COG0486R	tRNA modification GTPase
84782..86122	-	446	285016885	xylA2	XALc_0064	-	COG2115G	xylose isomerase
447584..448924	+	446	285017209	fadL	XALc_0397	-	COG2067I	long-chain fatty acid outer membrane transporter fadl protein
1398646..1399986	+	446	285017985	xylA1	XALc_1196	-	COG2115G	xylose isomerase
2407996..2409336	+	446	285018809	phaZ	XALc_2044	-	COG4553I	poly-beta-hydroxyalkanoate depolymerase
3282776..3284116	-	446	285019532	-	XALc_2772	-	COG0642T	two-component system sensor protein
231..1568	+	445	285016822	DNAA	XALc_0001	-	COG0593L	chromosomal replication initiator protein DnaA
821733..823070	+	445	285017541	waaA	XALc_0746	-	COG1519M	3-deoxy-d-manno-octulosonic-acid transferase
1340543..1341880	-	445	285017935	-	XALc_1144	-	COG1819GC	glycosyltransferase
2243275..2244612	-	445	285018688	-	XALc_1920	-	COG0402FR	n-ethylammeline chlorohydrolase
2912660..2913997	+	445	285019212	-	XALc_2452	-	COG0037D	cell cycle protein
3081459..3082796	-	445	285019358	-	XALc_2598	-	COG2204T	two component system regulatory protein, sigma 54-dependent
3435137..3436474	+	445	285019660	-	XALc_2900	-	COG2204T	two-component system regulatory protein
199696..201030	+	444	285016977	-	XALc_0156	-	COG0523R	cobalamin synthesis protein
918667..920001	+	444	285017605	-	XALc_0810	-	COG3946U	type IV secretion system subunit VirJ
2235188..2236522	+	444	285018681	pyrC	XALc_1913	-	COG0044F	dihydroorotase domain protein
3462393..3463727	-	444	285019688	-	XALc_2928	-	COG2133G	L-sorbosone dehydrogenase precursor
1453832..1455163	-	443	285018037	-	XALc_1251	-	-	hypothetical protein
3432457..3433788	+	443	285019658	-	XALc_2898	-	-	ABC transporter
410303..411631	+	442	285017182	-	XALc_0365	-	COG1819GC	glucosyltransferase
2966918..2968246	+	442	285019258	cfa	XALc_2498	-	COG2230M	cyclopropane-fatty-acyl-phospholipid synthase
3135935..3137263	+	442	285019410	-	XALc_2650	-	COG0738G	glucose/galactose transporter
630273..631598	-	441	285017380	phoR	XALc_0574	-	COG5002T	two-component system sensor protein phor
768089..769414	+	441	285017503	-	XALc_0708	-	COG0577V	hypothetical protein
894401..895726	+	441	285017584	pepP	XALc_0789	-	COG0006E	aminopeptidase p II protein
1366267..1367592	+	441	285017959	hflX	XALc_1168	-	COG2262R	GTP-binding protein hflx
3201661..3202986	+	441	285019463	-	XALc_2703	-	COG1232H	protoporphyrinogen oxidase
895763..897085	-	440	285017585	pepQ	XALc_0790	-	COG0006E	proline dipeptidase
2465839..2467161	+	440	285018861	-	XALc_2097	-	COG0665E	oxidoreductase oxidoreductase
2822024..2823346	+	440	285019128	-	XALc_2367	-	COG2873E	o-acetylhomoserine sulfhydrylase
3333916..3335238	-	440	285019575	ftsW	XALc_2815	-	COG0772D	cell division protein ftsw
3429857..3431179	+	440	285019656	-	XALc_2896	-	COG0577V	ABC transporter permease
3595650..3596972	-	440	285019803	-	XALc_3043	-	COG2271G	major facilitator superfamily protein
3730792..3732114	+	440	285019905	-	XALc_3143	-	COG1473R	peptidase
502116..503435	+	439	285017259	-	XALc_0448	-	COG4948MR	mandelate racemase/muconate lactonizing enzyme protein
1435893..1437212	+	439	285018018	-	XALc_1231	-	COG0577V	ABC transporter permease
1664161..1665480	+	439	285018222	-	XALc_1438	-	COG1116P	ABC transporter ATP-binding protein
2880401..2881720	-	439	285019183	tolB	XALc_2423	-	COG0823U	biopolymer ABC transporter periplasmic protein
2213916..2215232	-	438	285018661	argB	XALc_1892	-	COG0548E	acetylglutamate kinase
1519624..1520937	+	437	285018099	-	XALc_1315	-	COG1653G	sugar ABC transporter substrate-binding protein
2004719..2006032	-	437	285018475	serS	XALc_1700	-	COG0172J	seryl-tRNA synthetase
2007175..2008488	-	437	285018477	aroA	XALc_1702	-	COG0128E	3-phosphoshikimate 1-carboxyvinyltransferase
3380942..3382255	-	437	285019616	sun	XALc_2856	-	COG0144J	tRNA and rRNA cytosine-c5-methylase
3645921..3647234	-	437	285019846	-	XALc_3086	-	COG0183I	acetyl-CoA c-acyltransferase
377746..379056	+	436	285017159	-	XALc_0341	-	COG2814G	major facilitator superfamily protein
717360..718670	+	436	285017457	-	XALc_0662	-	COG0642T	two-component system sensor protein
2399770..2401080	+	436	285018803	lpxB	XALc_2038	-	COG0763M	lipid a disaccharide synthetase
503991..505298	-	435	285017261	-	XALc_0450	-	COG0738G	l-fucose-proton symporter protein
1127019..1128326	+	435	285017795	nuoD	XALc_1002	-	COG0649C	NADH-quinone oxidoreductase chain d (nadh dehydrogenaseI chain d) (ndh-1, chain d) (nuo4) oxidoreductase
3469904..3471211	-	435	285019695	dadA	XALc_2935	-	COG0665E	D-amino acid dehydrogenase small subunit oxidoreductase
801885..803189	+	434	285017527	suxC	XALc_0732	-	COG2211G	sucrose transporter
2576256..2577560	+	434	285018947	-	XALc_2183	-	COG3325G	glycoside hydrolase family 18
244850..246151	+	433	285017031	-	XALc_0210	-	COG0616OU	hypothetical protein
1449437..1450738	+	433	285018032	thrC	XALc_1246	-	COG0498E	threonine synthase
2226240..2227541	+	433	285018672	-	XALc_1904	-	COG2274V	hypothetical protein
3245669..3246970	-	433	285019497	hmgA	XALc_2737	-	COG3508Q	homogentisate 1,2-dioxygenase
2210969..2212267	-	432	285018658	argH	XALc_1889	-	COG0165E	argininosuccinate lyase (arginosuccinase) (asal) protein
2849628..2850926	+	432	285019155	-	XALc_2394	-	COG0863L	adn methyltransferase
3067418..3068716	-	432	285019350	-	XALc_2590	-	COG0642T	two component system sensor protein
3293808..3295106	+	432	285019541	-	XALc_2781	-	COG1972F	nucleoside transporter
44153..45448	-	431	285016858	-	XALc_0037	-	COG2271G	hexuronate transporter
637978..639273	+	431	285017387	tig	XALc_0586	-	COG0544O	trigger factor (tf) protein
1010088..1011383	+	431	285017686	-	XALc_0891	-	COG0642T	two-component system sensor transmembrane protein
1456460..1457755	+	431	285018040	hisD	XALc_1254	-	COG0141E	histidinol dehydrogenase
708085..709377	+	430	285017452	purA	XALc_0657	-	COG0104F	adenylosuccinate synthetase (imp--aspartate ligase) protein
884354..885646	-	430	285017572	hemL	XALc_0777	-	COG0001H	glutamate-1-semialdehyde 2, 1-aminomutase
949622..950914	+	430	285017633	nagP	XALc_0838	-	COG0738G	N-acetyl-glucosamine transporter
1352442..1353734	+	430	285017942	eno	XALc_1151	-	COG0148G	enolase (2-phosphoglycerate dehydratase) protein
238328..239617	+	429	285017024	-	XALc_0203	-	COG0270L	DNA (cytosine-5-)-methyltransferase
285792..287081	+	429	285017077	trpS	XALc_0257	-	COG0180J	tryptophanyl-tRNA synthetase
334759..336048	-	429	285017124	purD	XALc_0306	-	COG0151F	phosphoribosylamine--glycine ligase (gars) (glycinamideribonucleotide synthetase) (phosphoribosylglycinamide synthetase) protein
743539..744828	-	429	285017485	-	XALc_0690	-	COG1262S	hypothetical protein
2635655..2636944	+	429	285018988	-	XALc_2225	-	COG2200T	sensor protein
2814165..2815454	-	429	285019117	GltA	XALc_2356	-	COG0372C	citrate synthase
2931252..2932541	-	429	285019227	-	XALc_2467	-	-	permease of the major facilitator superfamily protein
3376732..3378021	-	429	285019613	-	XALc_2853	-	COG3307M	O-antigen polymerase
3523780..3525069	+	429	285019742	citA	XALc_2982	-	-	citrate-proton symporter protein
3572918..3574207	-	429	285019782	-	XALc_3022	-	-	hypothetical protein
421324..422610	+	428	285017190	coaBC	XALc_0373	-	COG0452H	coA biosynthesis protein CoABC
640165..641451	+	428	285017389	clpX	XALc_0588	-	COG1219O	ATP-dependent clp protease ATP-binding subunit protein
1999941..2001227	-	428	285018471	-	XALc_1695	-	COG0677M	polysaccharide biosynthesis protein
3137356..3138642	+	428	285019411	-	XALc_2651	-	COG2942G	glycoside transferase
541033..542316	-	427	285017298	hemA	XALc_0487	-	COG0373H	glutamyl-tRNA reductase (glutr) protein
1180791..1182074	-	427	285017844	-	XALc_1052	-	COG0160E	aminotransferase
1150284..1151564	-	426	285017813	-	XALc_1021	-	COG2200T	diguanylate phosphodiesterase
3410486..3411766	+	426	285019642	Rho	XALc_2882	-	COG1158K	transcription termination factor rho protein
1241401..1242678	+	425	285017853	-	XALc_1061	-	COG1024I	enoyl-CoA hydratase isomerase
1533110..1534387	-	425	285018110	serA	XALc_1326	-	COG0111HE	D-3-phosphoglycerate dehydrogenase
2246792..2248069	-	425	285018691	-	XALc_1923	-	COG2951M	lytic murein transglycosylase precursor transmembrane protein
2468789..2470066	-	425	285018863	-	XALc_2099	-	-	major facilitator superfamily protein
532111..533385	+	424	285017291	-	XALc_0480	-	COG1295S	tRNA-processing ribonuclease bn (rnase bn) protein
987426..988700	-	424	285017666	-	XALc_0871	-	COG0436E	aspartate aminotransferase
2224969..2226243	+	424	285018671	raxA3	XALc_1902	-	COG1566V	membrane fusion transmembrane protein
2514852..2516126	-	424	285018897	murA	XALc_2133	-	COG0766M	UDP-N-acetylglucosamine 1-carboxyvinyltransferase
617862..619133	+	423	285017370	folC	XALc_0564	-	COG0285H	folc bifunctional protein [includes folylpolyglutamate synthase and dihydrofolate synthase]
720249..721520	-	423	285017460	pilC	XALc_0665	-	COG1459NU	fimbrial assembly protein
2014838..2016109	+	423	285018485	-	XALc_1710	-	COG1752R	lectin subunit Beta
2061486..2062757	+	423	285018529	-	XALc_1754	-	COG3844E	kynureninase
2453362..2454633	+	423	285018851	-	XALc_2087	-	-	hypothetical protein
2894087..2895358	-	423	285019197	-	XALc_2437	-	COG0475P	na+/h+ exchange protein
2934132..2935403	-	423	285019229	-	XALc_2469	-	COG0439I	carbamoyl-phosphate synthase, cpsase
1066587..1067855	-	422	285017739	-	XALc_0945	-	COG0475P	cation:proton antiporter transmembrane protein
2237988..2239256	+	422	285018683	-	XALc_1915	-	COG4677G	pectinesterase precursor signal peptide protein
2529451..2530719	+	422	285018913	-	XALc_2149	-	COG1055P	hypothetical protein
3427723..3428991	+	422	285019654	-	XALc_2894	-	COG0845M	membrane fusion protein
1420216..1421481	+	421	285018001	ispG	XALc_1214	-	COG0821I	4-hydroxy-3-methylbut-2-en-1-yl diphosphate synthase (1-hydroxy-2-methyl-2-(e)-butenyl 4-diphosphate synthase) protein
2443594..2444859	+	421	285018841	-	XALc_2076	-	COG0552U	cell division protein
3332654..3333919	-	421	285019574	murG	XALc_2814	-	COG0707M	UDP diphospho-muramoylpentapeptide beta-N-acetylglucosaminyltransferase
3644519..3645784	+	421	285019845	-	XALc_3085	-	COG3071H	porphyrin biosynthesis protein
3716045..3717310	+	421	285019895	-	XALc_3133	-	COG0412Q	hypothetical protein
1024927..1026189	-	420	285017702	-	XALc_0907	-	-	hypothetical protein
1155863..1157125	-	420	285017820	sufD	XALc_1028	-	COG0719O	iron ABC transporter permease
1467401..1468663	+	420	285018051	-	XALc_1265	-	COG1290C	ubiquinol-cytochrome C reductase, cytochrome b subunit oxidoreductase
2094210..2095472	+	420	285018552	-	XALc_1779	-	COG0399M	degt/dnrj/eryc1/strs aminotransferase
2208038..2209300	-	420	285018655	proA	XALc_1886	-	COG0014E	gamma-glutamyl phosphate reductase (gpr) (glutamate-5-semialdehyde dehydrogenase) (glutamyl-gamma-semialdehyde dehydrogenase) (gsa dehydrogenase) protein
3180278..3181540	-	420	285019442	-	XALc_2682	-	COG2966S	with conservedregion duf1212
78034..79293	-	419	285016881	rspA	XALc_0060	-	COG4948MR	starvation-sensing protein
1994497..1995756	+	419	285018468	-	XALc_1692	-	COG2081R	hypothetical protein
2171803..2173062	-	419	285018621	-	XALc_1851	-	COG2124Q	cytochrome P450
19656..20912	-	418	285016840	lldD	XALc_0019	-	COG1304C	L-lactate dehydrogenase [cytochrome] protein
764767..766023	+	418	285017500	-	XALc_0705	-	COG0845M	hypothetical protein
850307..851563	-	418	285017562	pfkA	XALc_0767	-	COG0205G	6-phosphofructokinase
959154..960410	-	418	285017641	-	XALc_0846	-	COG0161H	transaminase
3113734..3114990	+	418	285019387	-	XALc_2626	-	COG0863L	DNA modification methylase
954367..955620	-	417	285017637	cca	XALc_0842	-	COG0617J	multifunctional cca protein [includes: cca-adding enzyme (tRNA nucleotidyltransferase) (tRNA adenylyl-/cytidylyl-transferase) (tRNA cca-pyrophosphorylase) (tRNA-nt); 2'-nucleotidase; 2', 3'-cyclic phosphodiesterase ; phosphatase]
1502207..1503460	-	417	285018086	-	XALc_1302	-	COG2200T	two-component system response regulator protein
3365156..3366409	-	417	285019603	glyA	XALc_2843	-	COG0112E	glycine/serine hydroxymethyltransferase
994666..995916	-	416	285017672	-	XALc_0877	-	COG2814G	major facilitator superfamily transmembrane protein
1154616..1155866	-	416	285017819	sufS	XALc_1027	-	COG0520E	cysteine desulfurase
2964811..2966061	+	416	285019256	-	XALc_2496	-	COG2907R	flavin-containing amine oxidoreductase
1437209..1438456	+	415	285018019	-	XALc_1232	-	COG0577V	ABC transporter permease
1963683..1964930	+	415	285018442	-	XALc_1666	-	COG2850S	hypothetical protein
2074908..2076155	+	415	285018537	-	XALc_1762	-	COG0845M	membrane fusion protein
2222153..2223400	+	415	285018669	-	XALc_1900	-	COG2814G	major facilitator superfamily protein
2142555..2143799	-	414	285018590	lolC	XALc_1820	-	COG4591M	ABC transporter-type lipoprotein-releasing ABC transporter
2905882..2907126	-	414	285019205	-	XALc_2445	-	COG2311S	hypothetical protein
3029887..3031131	+	414	285019315	raxA2	XALc_2555	-	COG1566V	membrane fusion transmembrane protein
3210846..3212090	-	414	285019469	-	XALc_2709	-	COG1134GM	ABC transporter ATP-binding protein
1098122..1099363	+	413	285017767	-	XALc_0973	-	COG0621J	hypothetical protein
1433004..1434245	+	413	285018015	-	XALc_1228	-	-	hypothetical protein
2097890..2099131	+	413	285018556	-	XALc_1783	-	COG0304IQ	protein
2323916..2325157	+	413	285018740	-	XALc_1973	-	COG2733S	hypothetical protein
3433796..3435037	+	413	285019659	-	XALc_2899	-	-	ABC transporter
989921..991159	+	412	285017668	-	XALc_0873	-	COG3930S	hypothetical protein
674633..675868	+	411	285017424	fabF	XALc_0628	-	COG0304IQ	3-oxoacyl-ACP synthase II
1897885..1899120	+	411	285018386	-	XALc_1608	-	COG1916S	trab family membrane protein
3328176..3329411	-	411	285019570	ftsA	XALc_2810	-	COG0849D	cell division protein ftsa
883099..884331	+	410	285017571	argD	XALc_0776	-	COG4992E	acetylornithine transaminase
1418867..1420099	-	410	285018000	-	XALc_1213	-	COG0642T	two-component system sensor protein
3236744..3237976	+	410	285019493	-	XALc_2733	-	COG0845M	membrane fusion protein
3303154..3304386	-	410	285019548	-	XALc_2788	-	-	acid phosphatase
2558660..2559889	-	409	285018933	-	XALc_2169	-	COG0845M	membrane-fusion protein
3326739..3327968	-	409	285019569	ftsZ	XALc_2809	-	COG0206D	cell division protein ftsz
787183..788409	-	408	285017517	-	XALc_0722	-	-	hypothetical protein
1653704..1654930	+	408	285018217	-	XALc_1433	-	COG4191T	two-component system sensor protein
1689125..1690351	-	408	285018247	-	XALc_1463	-	COG1404O	subtilase family serine protease
3209419..3210645	-	408	285019468	-	XALc_2708	-	COG2227H	hypothetical protein
394617..395840	-	407	285017171	bioF	XALc_0353	-	COG0156H	8-amino-7-oxononanoate synthase
1648254..1649477	-	407	285018209	flgE	XALc_1425	-	COG1749N	flagellar hook protein flge
1865621..1866844	-	407	285018356	-	XALc_1578	-	COG4974L	phage-related integrase
2126192..2127415	-	407	285018577	-	XALc_1804	-	COG0582L	phage-related integrase
2777026..2778249	-	407	285019089	-	XALc_2328	-	-	hypothetical protein
165088..166308	-	406	285016948	-	XALc_0127	-	COG0644C	oxidoreductase
2216980..2218200	-	406	285018664	argG	XALc_1895	-	COG0137E	argininosuccinate synthase
3344941..3346161	+	406	285019585	-	XALc_2825	-	COG3107R	lppc lipoprotein
1112610..1113827	+	405	285017780	trpB	XALc_0986	-	COG0133E	tryptophan synthase beta chain protein
1872930..1874147	-	405	285018362	moeA	XALc_1584	-	COG0303H	molybdopterin biosynthesis protein moea
2578682..2579899	-	405	285018949	metC	XALc_2185	-	COG0626E	cystathionine beta-lyases/cystathionine gamma-synthases protein
3181539..3182756	+	405	285019443	-	XALc_2683	-	COG0767Q	ABC transporter permease
442465..443679	+	404	285017204	-	XALc_0392	-	COG4942D	peptidase
1968882..1970096	+	404	285018445	sucB	XALc_1669	-	COG0508C	dihydrolipoamide succinyltransferase
3148718..3149932	-	404	285019423	xpsF	XALc_2663	-	COG1459NU	general secretion pathway protein f
3265186..3266400	-	404	285019514	-	XALc_2754	-	COG0654HC	ubiquinone biosynthesis hydroxylase
3431195..3432409	+	404	285019657	-	XALc_2897	-	COG0577V	hypothetical protein
14417..15631	-	404	386076377	virB10	XALr_3253	-	-	probable conjugal transfer protein
432405..433616	+	403	285017200	tyrS	XALc_0383	-	COG0162J	tyrosyl-tRNA synthetase
781290..782501	-	403	285017513	-	XALc_0718	-	COG0019E	diaminopimelate decarboxylase
3055536..3056747	+	403	285019339	aspC	XALc_2579	-	COG0436E	aspartate transaminase
3301819..3303030	+	403	285019547	metK	XALc_2787	-	COG0192H	methionine adenosyltransferase
744899..746107	+	402	285017486	-	XALc_0691	-	COG0520E	hypothetical protein
924580..925788	+	402	285017609	dacC	XALc_0814	-	COG1686M	D-alanyl-D-alanine carboxypeptidase
2308147..2309355	-	402	285018727	-	XALc_1960	-	COG0006E	proline dipeptidase transmembrane protein
3583103..3584311	-	402	285019791	pcaF	XALc_3031	-	COG0183I	beta-ketoadipyl CoA thiolase
21872..23077	+	401	285016842	-	XALc_0021	-	COG3007S	hypothetical protein
1640302..1641507	-	401	285018202	flgL	XALc_1418	-	COG1344N	flagellin and related hook-associated proteins (hook-filament junction protein)
1879906..1881111	-	401	285018369	-	XALc_1591	-	COG0820R	hypothetical protein
1884881..1886086	+	401	285018373	fadA	XALc_1595	-	COG0183I	acetyl-CoA C-acyltransferase
18202..19404	-	400	285016839	tyrB	XALc_0018	-	COG1448E	aromatic-amino-acid aminotransferase
612214..613416	-	400	285017366	kbl	XALc_0560	-	COG0156H	2-amino-3-ketobutyrate coenzyme a ligase
762255..763457	+	400	285017499	-	XALc_0704	-	COG1668CP	hypothetical protein
1643390..1644592	-	400	285018204	flgJ	XALc_1420	-	COG1705NU	muramidase (flagellum-specific) protein
2022735..2023937	+	400	285018491	hutI	XALc_1716	-	COG1228Q	imidazolonepropionase
2227226..2228428	+	400	285018673	-	XALc_1903	-	COG2274V	hypothetical protein
2341024..2342226	-	400	285018755	-	XALc_1988	-	-	hypothetical protein
179004..180203	-	399	285016963	fabF	XALc_0142	-	COG0304IQ	3-oxoacyl-ACP synthase II precursor
1014625..1015824	+	399	285017692	-	XALc_0897	-	COG4585T	two-component system sensor transmembrane protein
2990515..2991714	+	399	285019280	-	XALc_2520	-	COG0642T	two component system sensor protein
647427..648623	-	398	285017393	mltD	XALc_0595	-	COG1388M	membrane-bound murein hydrolase d precursor
1293922..1295118	-	398	285017893	-	XALc_1102	-	COG2081R	hypothetical protein
8841..10034	+	397	285016828	-	XALc_0007	-	-	hypothetical protein
463038..464231	-	397	285017223	-	XALc_0411	-	COG0385R	hypothetical protein
688001..689194	+	397	285017437	-	XALc_0642	-	COG2828S	hypothetical protein
1403618..1404811	+	397	285017988	amiC	XALc_1199	-	COG0860M	N-acetylmuramoyl-l-alanine amidase precursor
1667893..1669086	-	397	285018226	trmU	XALc_1442	-	COG0482J	tRNA (5-methylaminomethyl-2-thiouridylate)-methyltransferase
2175502..2176695	+	397	285018626	-	XALc_1856	-	-	phage-related integrase
2561759..2562952	+	397	285018936	-	XALc_2172	-	COG1680V	beta-lactamase
277504..278694	+	396	285017069	-	XALc_0248	-	COG4102S	hypothetical protein
549836..551026	+	396	285017306	tuf	XALc_0499	-	COG0050J	elongation factor tu (ef-tu) protein
567298..568488	+	396	285017318	tuf	XALc_0512	-	COG0050J	elongation factor tu protein
1665953..1667143	-	396	285018224	-	XALc_1440	-	COG0840NT	methyl-accepting chemotaxis protein
1023631..1024818	+	395	285017701	purT	XALc_0906	-	COG0027F	phosphoribosylglycinamide formyltransferase
1638379..1639566	-	395	285018201	fliC	XALc_1417	-	COG1344N	flagellin and related hook-associated proteins
2392130..2393317	+	395	285018797	dxr	XALc_2032	-	COG0743I	1-deoxy-d-xylulose 5-phosphate reductoisomerase
945861..947045	+	394	285017629	-	XALc_0834	-	COG1565S	hypothetical protein
1016858..1018042	+	394	285017694	-	XALc_0899	-	-	hypothetical protein
3214283..3215467	-	394	285019472	-	XALc_2712	-	COG0626E	cys/met metabolism plp-dependent enzyme protein
3589835..3591019	-	394	285019798	pobA	XALc_3038	-	COG0654HC	4-hydroxybenzoate 3-monooxygenase
64082..65263	+	393	285016870	-	XALc_0049	-	COG2199T	hypothetical protein
1790988..1792169	-	393	285018319	-	XALc_1537	-	COG4128R	filamentous phage cf1c related protein
2360893..2362074	-	393	285018773	emrA	XALc_2008	-	COG1566V	multidrug resistance protein
3551945..3553126	-	393	285019764	natB	XALc_3004	-	COG1668CP	Na+ extrusion ABC transporter permease
3695135..3696316	+	393	285019880	benE	XALc_3118	-	COG3135Q	benzoate membrane transport protein
3734436..3735617	+	393	285019908	-	XALc_3146	-	COG1092R	hypothetical protein
10176..11357	-	393	386081663	trwE	XALp_3182	-	-	probable conjugal transfer protein
120688..121866	-	392	285016911	-	XALc_0090	-	-	hypothetical protein
1890118..1891296	-	392	285018377	-	XALc_1599	-	COG2956G	hypothetical protein
2256750..2257928	-	392	285018698	tgt	XALc_1930	-	COG0343J	queuine tRNA-ribosyltransferase (tRNA-guaninetransglycosylase) (guanine insertion enzyme) protein
2766208..2767386	+	392	285019081	-	XALc_2319	-	-	hypothetical protein
3264011..3265189	-	392	285019513	-	XALc_2753	-	COG0654HC	ubiquinone biosynthesis hydroxylase
811275..812450	-	391	285017532	oprO	XALc_0737	-	COG3746P	polyphosphate-selective porin o precursor
1850985..1852160	-	391	285018342	-	XALc_1564	-	COG2865K	ATP-dependent DNA helicase
2108750..2109925	-	391	285018565	raxA1	XALc_1792	-	COG1566V	membrane fusion transmembrane protein
2162487..2163662	-	391	285018610	virB10	XALc_1840	-	COG2948U	virb10 protein
2267809..2268984	+	391	285018706	-	XALc_1939	-	COG0644C	oxidoreductase
2753032..2754207	-	391	285019067	-	XALc_2305	-	COG0126G	phosphoglycerate kinase
2998909..3000084	+	391	285019285	atoB	XALc_2525	-	COG0183I	acetyl-CoA c-acetyltransferase
598896..600068	-	390	285017357	-	XALc_0551	-	COG0584C	hypothetical protein
1629622..1630791	-	389	285018192	-	XALc_1408	-	COG0399M	aminotransferase
766910..768076	+	388	285017502	-	XALc_0707	-	COG4591M	hypothetical protein
784230..785396	-	388	285017515	-	XALc_0720	-	-	major facilitator superfamily mfs 1 protein
2209471..2210637	-	388	285018656	proB	XALc_1887	-	COG0263E	glutamate 5-kinase (gamma-glutamyl kinase) (gk) protein
196313..197476	-	387	285016972	-	XALc_0151	-	COG1960I	acyl-CoA dehydrogenase
459170..460333	+	387	285017220	-	XALc_0408	-	COG1612O	hypothetical protein
484813..485976	-	387	285017242	-	XALc_0430	-	COG0628R	permease
683949..685112	+	387	285017435	prpC	XALc_0640	-	COG0372C	2-methylcitrate synthase
727724..728887	+	387	285017465	sucC	XALc_0670	-	COG0045C	succinyl-CoA synthetase beta chain (scs-beta) protein
913523..914686	+	387	285017601	mreC	XALc_0806	-	COG1792M	rod shape-determining protein
1300616..1301779	+	387	285017900	-	XALc_1109	-	COG0845M	hypothetical protein
2008575..2009738	-	387	285018478	pheA	XALc_1703	-	COG0077E	chorismate mutase prephenate dehydratase
3360701..3361858	-	385	285019598	RibB	XALc_2838	-	COG0108H	GTP cyclohydrolase
464270..465424	+	384	285017224	-	XALc_0412	-	-	hypothetical protein
2195011..2196165	-	384	285018647	-	XALc_1878	-	COG1018C	flavohemoglobin oxidoreductase
2820870..2822024	+	384	285019127	-	XALc_2366	-	COG0075E	serine-pyruvate aminotransferase
2943057..2944211	-	384	285019235	-	XALc_2475	-	-	hypothetical protein
3385173..3386327	+	384	285019620	DprA	XALc_2860	-	COG0758LU	DNA processing chain a protein
1022240..1023391	-	383	285017700	-	XALc_0905	-	COG4638PR	hypothetical protein
1173577..1174728	+	383	285017837	pntA-1	XALc_1045	-	COG3288C	NAD(P) transhydrogenase alpha-1 subunit protein
1325075..1326226	-	383	285017920	pldA	XALc_1129	-	COG2829M	outer membrane phospholipase a protein
1385463..1386614	-	383	285017978	dgoD	XALc_1189	-	COG4948MR	galactonate dehydratase
3476232..3477383	+	383	285019703	motB2	XALc_2943	-	COG1360N	flagellar motor protein
65460..66608	-	382	285016871	-	XALc_0050	-	COG0657I	hypothetical protein
469412..470560	+	382	285017229	gcp	XALc_0417	-	COG0533O	o-sialoglycoprotein endopeptidase
1473125..1474273	+	382	285018059	purK	XALc_1273	-	COG0026F	phosphoribosylaminoimidazole carboxylase ATPase subunit (air carboxylase) protein
1499134..1500282	+	382	285018083	-	XALc_1299	-	COG0436E	aminotransferase
1721851..1722999	+	382	285018281	xapG	XALc_1497	-	-	xsa-associated protein
2079436..2080584	-	382	285018539	-	XALc_1764	-	COG1960I	acyl-CoA dehydrogenase oxidoreductase
2459075..2460223	-	382	285018856	potG	XALc_2092	-	COG3842E	putrescine ABC transporter ATP-binding protein
900039..901184	-	381	285017588	-	XALc_0793	-	COG0635H	coproporphyrinogen III oxidase
953048..954193	+	381	285017636	nagA	XALc_0841	-	COG1820G	N-acetylglucosamine-6-phosphate deacetylase
19133..20278	-	381	386081584	traF	XALq_3220	-	-	putative conjugation protein
290575..291717	-	380	285017081	-	XALc_0261	-	COG2267I	hypothetical protein
2081704..2082846	+	380	285018541	-	XALc_1766	-	COG0646E	5-methyltetrahydrofolate--homocysteine methyltransferase
3118724..3119866	+	380	285019394	-	XALc_2633	-	-	hypothetical protein
705785..706924	+	379	285017450	hflK	XALc_0655	-	COG0330O	integral membrane protease subunit HflK
1625000..1626139	-	379	285018186	-	XALc_1402	-	COG4638PR	rieske 2fe-2s family oxidoreductase
3219037..3220176	+	379	285019477	-	XALc_2717	-	COG5008NU	hypothetical protein
1871743..1872879	-	378	285018361	moeB	XALc_1583	-	COG0476H	molybdopterin biosynthesis protein moeb
1926977..1928113	-	378	285018410	-	XALc_1632	-	COG0582L	phage-related integrase
2105105..2106241	-	378	285018562	-	XALc_1789	-	COG0189HJ	hypothetical protein
625251..626384	-	377	285017377	-	XALc_0571	-	COG0438M	glycosyltransferase
2089625..2090758	+	377	285018546	-	XALc_1771	-	-	hypothetical protein
2460592..2461725	-	377	285018857	potF	XALc_2093	-	COG0687E	putrescine ABC transporter substrate-binding protein
3383958..3385091	+	377	285019619	-	XALc_2859	-	COG1652S	peptidoglycan-binding protein, lysm containing domain
921863..922993	+	376	285017607	mltB	XALc_0812	-	COG2951M	lytic murein transglycosylase
1606953..1608083	-	376	285018167	flhB	XALc_1383	-	COG1377NU	flagellar biosynthesis pathway component flhb protein
1673628..1674758	-	376	285018232	-	XALc_1448	-	COG3146S	hypothetical protein
1979811..1980941	-	376	285018452	DNAJ	XALc_1676	-	COG0484O	chaperone protein DNAj
2374248..2375378	-	376	285018781	-	XALc_2016	-	COG0624E	succinyl-diaminopimelate desuccinylase
2545970..2547100	-	376	285018923	pilU	XALc_2159	-	COG5008NU	type IV pilus assembly protein PilU
3373410..3374540	+	376	285019610	RibA	XALc_2850	-	COG0807H	GTP cyclohydrolase II
429558..430685	-	375	285017198	-	XALc_0381	-	COG2377O	hypothetical protein
2740110..2741237	+	375	285019056	-	XALc_2294	-	COG0438M	glycosyl transferase
1545284..1546408	+	374	285018122	carA	XALc_1338	-	COG0505EF	carbamoyl-phosphate synthase (glutamine-hydrolyzing) protein
1841066..1842190	-	374	285018335	baeS	XALc_1553	-	COG0642T	two component system sensor protein
2415633..2416757	-	374	285018815	-	XALc_2050	-	COG2199T	sensor protein
3084573..3085697	-	374	285019360	-	XALc_2600	-	COG3239I	fatty acid desaturase
3144417..3145541	-	374	285019417	xpsL	XALc_2657	-	-	general secretion pathway protein l
604156..605277	+	373	285017360	-	XALc_0554	-	COG1940KG	Rok family transcriptional regulator
1553056..1554177	+	373	285018127	prfB	XALc_1343	-	COG1186J	peptide chain release factor 2
1644594..1645712	-	372	285018205	flgI	XALc_1421	-	COG1706N	flagellar p-ring protein precursor (basal body p-ring protein
1845389..1846507	+	372	285018339	-	XALc_1557	-	COG0845M	membrane fusion protein
1978306..1979424	-	372	285018451	-	XALc_1675	-	COG0287E	prephenate dehydrogenase
3702818..3703936	-	372	285019887	-	XALc_3125	-	COG4924S	hypothetical protein
413159..414274	+	371	285017184	-	XALc_0367	-	COG1835I	acyltransferase
818246..819361	+	371	285017538	waaG	XALc_0743	-	COG0438M	glycosyltransferase
844795..845910	-	371	285017557	-	XALc_0762	-	COG1639T	two-component system regulatory protein
1716226..1717341	+	371	285018276	xsaP	XALc_1492	-	-	xanthomonas secretion apparatus protein
2257954..2259069	-	371	285018699	queA	XALc_1931	-	COG0809J	s-adenosylmethionine:tRNA ribosyltransferase-isomerase (queuosine biosynthesis protein quea)
3260227..3261342	-	371	285019509	-	XALc_2749	-	COG0673R	glucose-fructose oxidoreductase
988790..989902	+	370	285017667	engC	XALc_0872	-	COG1162R	GTPase engc protein
1490844..1491956	-	370	285018073	metX	XALc_1289	-	COG2021E	homoserine o-acetyltransferase (homoserine transacetylase) protein
1913110..1914222	+	370	285018398	virB6-2	XALc_1620	-	COG3704U	type IV secretion system protein Virb6
2186528..2187640	-	370	285018637	virB6-1	XALc_1867	-	COG3704U	type IV secretion system protein Virb6
2322569..2323681	+	370	285018739	-	XALc_1972	-	COG0686E	alanine dehydrogenase oxidoreductase
3247089..3248201	-	370	285019498	-	XALc_2738	-	COG3185ER	4-hydroxyphenylpyruvate dioxygenase
977303..978412	+	369	285017657	-	XALc_0862	-	COG1062C	alcohol dehydrogenase class III protein
2223423..2224532	-	369	285018670	-	XALc_1901	-	COG1647R	esterase/lipase/thioesterase transmembrane protein
2552805..2553914	+	369	285018930	AroB	XALc_2166	-	COG0337E	3-dehydroquinate synthase
3362892..3364001	-	369	285019600	ribD	XALc_2840	-	COG0117H	riboflavin biosynthesis protein RibD
3751435..3752544	-	369	285019919	-	XALc_3157	-	COG0845M	hypothetical protein
23197..24303	-	368	285016843	-	XALc_0022	-	COG0524G	2-dehydro-3-deoxygluconokinase
129583..130689	+	368	285016917	-	XALc_0096	-	COG0584C	hypothetical protein
619203..620309	+	368	285017371	-	XALc_0565	-	COG3147S	hypothetical protein
835133..836239	-	368	285017551	tdcB	XALc_0756	-	COG1171E	threonine dehydratase catabolic protein
917227..918333	+	368	285017604	mrdB	XALc_0809	-	COG0772D	rod shape-determining protein
1594922..1596028	-	368	285018156	-	XALc_1372	-	COG0835NT	chemotaxis signal transduction protein
2603094..2604200	-	368	285018969	gcvT	XALc_2205	-	COG0404E	glycine cleavage systemT protein, aminomethyltransferase
3167373..3168479	-	368	285019431	-	XALc_2671	-	COG0795R	permease
475195..476298	-	367	285017233	-	XALc_0421	-	COG4948MR	chloromuconate cycloisomerase
1104442..1105545	+	367	285017773	-	XALc_0979	-	COG0082E	chorismate synthase (5-enolpyruvylshikimate-3-phosphate phospholyase) protein
1239518..1240621	+	367	285017851	-	XALc_1059	-	COG3424Q	acyltransferase
2507905..2509008	-	367	285018889	-	XALc_2125	-	COG3249S	hypothetical protein
3233198..3234301	-	367	285019490	cysK	XALc_2730	-	COG0031E	cysteine synthase
1831..2931	+	366	285016823	DNAN	XALc_0002	-	COG0592L	DNA polymerase III subunit beta
3205..4305	+	366	285016824	recF	XALc_0003	-	COG1195L	DNA replication and repair protein RecF
609277..610377	+	366	285017363	-	XALc_0557	-	COG2885M	outer mnembrane protein OmpA
1457752..1458852	+	366	285018041	hisC	XALc_1255	-	COG0079E	histidinol-phosphate aminotransferase
2313450..2314550	-	366	285018732	-	XALc_1965	-	COG0665E	fad dependent oxidoreductase oxidoreductase
2343794..2344894	+	366	285018757	pstS1	XALc_1990	-	COG0226P	phosphate ABC transporter substrate-binding protein
2994599..2995699	+	366	285019283	-	XALc_2523	-	COG0334E	glu/leu/phe/val dehydrogenase
201828..202925	+	365	285016979	-	XALc_0158	-	COG1485R	ATPase
210879..211976	+	365	285016987	-	XALc_0166	-	COG1902C	nadh:flavin oxidoreductase
2215289..2216386	-	365	285018662	argE	XALc_1893	-	COG0624E	acetylornithine deacetylase
2577591..2578685	-	364	285018948	-	XALc_2184	-	COG0460E	homoserine dehydrogenase
3126963..3128057	-	364	285019401	traH	XALc_2640	-	COG3704U	conjugal transfer protein
3131487..3132581	-	364	285019408	-	XALc_2647	-	COG4974L	shufflon-specific DNA recombinase
295050..296141	-	363	285017085	-	XALc_0265	-	COG0753P	catalase precursor
368677..369768	-	363	285017151	-	XALc_0333	-	COG0641R	hypothetical protein
548223..549314	+	363	285017305	-	XALc_0495	-	COG0012J	GTP-binding protein
780049..781140	+	363	285017512	-	XALc_0717	-	COG3000I	hypothetical protein
1132603..1133694	+	363	285017799	nuoH	XALc_1006	-	COG1005C	NADH-quinone oxidoreductase subunit h (nadh dehydrogenaseIsubunit h) (ndh-1 subunit h) (nuo8) oxidoreductase
1938776..1939867	-	363	285018416	-	XALc_1639	-	-	pha synthase subunit protein
379421..380509	+	362	285017160	-	XALc_0342	-	COG0845M	membrane fusion protein
2149377..2150465	-	362	285018599	ugpC	XALc_1829	-	COG3839G	ABC transporter ATP-binding protein
2445005..2446093	+	362	285018842	mutY	XALc_2077	-	COG1194L	a/g-specific adenine glycosylase
2977274..2978362	+	362	285019267	nemA	XALc_2507	-	COG1902C	N-ethylmaleimide reductase
16122..17207	+	361	285016837	-	XALc_0016	-	COG1533L	hypothetical protein
539970..541055	-	361	285017297	prfA	XALc_0486	-	COG0216J	peptide chain release factor 1
2009817..2010902	-	361	285018479	serC	XALc_1704	-	COG1932HE	phosphoserine aminotransferase
2448794..2449879	+	361	285018846	rnd	XALc_2081	-	COG0349J	ribonuclease D
2741746..2742831	+	361	285019057	-	XALc_2295	-	-	hypothetical protein
3168476..3169561	-	361	285019432	-	XALc_2672	-	COG0795R	permease
3335238..3336323	-	361	285019576	mraY	XALc_2816	-	COG0472M	phospho-N-acetylmuramoyl-pentapeptide-transferase
3680108..3681193	+	361	285019875	-	XALc_3108	-	COG3359L	hypothetical protein
523460..524542	+	360	285017279	-	XALc_0468	-	COG3288C	NAD(P) transhydrogenase subunit Alpha protein
1060792..1061874	+	360	285017734	-	XALc_0940	-	COG3802S	hypothetical protein
529301..530380	+	359	285017287	-	XALc_0476	-	COG0115EH	branched-chain amino acid aminotransferase
829508..830587	-	359	285017546	leuB	XALc_0751	-	COG0473CE	3-isopropylmalate dehydrogenase
1555999..1557078	+	359	285018129	rpfG	XALc_1345	-	COG3437KT	two component system response regulator rpfg protein
1794739..1795818	-	359	285018326	-	XALc_1544	-	COG2946L	hypothetical protein
1286582..1287658	+	358	285017887	-	XALc_1096	-	COG3735S	hypothetical protein
1526157..1527233	-	358	285018103	-	XALc_1319	-	-	hypothetical protein
1571268..1572344	-	358	285018138	cheB	XALc_1354	-	COG2201NT	chemotaxis response regulator protein-glutamate methylesterase
1725764..1726840	+	358	285018286	xsaZ	XALc_1502	-	COG1377NU	xanthomonas secretion apparatus protein
1937703..1938779	-	358	285018415	phbC	XALc_1638	-	COG3243I	poly (3-hydroxybutyric acid) synthase
2638443..2639519	+	358	285018990	-	XALc_2227	-	COG4692G	sialidase/neuraminidase
2969593..2970669	+	358	285019261	-	XALc_2501	-	COG2230M	cyclopropane-fatty-acyl-phospholipid synthase
3085709..3086785	-	358	285019361	-	XALc_2601	-	COG1018C	oxidoreductase
3585986..3587062	+	358	285019794	vanA	XALc_3034	-	COG4638PR	vanillate o-demethylase oxygenase subunit protein
83680..84753	+	357	285016884	-	XALc_0063	-	COG1609K	LacI family transcriptional regulator
354113..355186	+	357	285017139	aroG	XALc_0321	-	COG0722E	3-deoxy-7-phosphoheptulonate synthase
1458849..1459922	+	357	285018042	hisB	XALc_1256	-	COG0131E	histidine biosynthesis bifunctional protein hisb (includes:histidinol-phosphatase / imidazoleglycerol-phosphate dehydratase (igpd))
3460755..3461828	-	357	285019686	rsmC	XALc_2926	-	COG2813J	ribosomal rna small subunit methyltransferase c protein
3468852..3469925	-	357	285019694	alr	XALc_2934	-	COG0787M	alanine racemase
3744909..3745982	-	357	285019915	-	XALc_3153	-	COG4191T	two component system sensor protein
1035298..1036368	+	356	285017713	-	XALc_0918	-	COG0536R	GTP binding protein
2500753..2501823	+	356	285018879	-	XALc_2115	-	COG1858P	methylamine utilization protein
2871969..2873039	+	356	285019172	-	XALc_2411	-	COG1858P	methylamine utilization protein
3033763..3034833	+	356	285019320	-	XALc_2560	-	COG2274V	hypothetical protein
439871..440938	+	355	285017201	-	XALc_0389	-	COG1064R	zinc-containing alcohol dehydrogenase
950944..952011	+	355	285017634	nagR	XALc_0839	-	COG1609K	LacI family transcriptional regulator
1073874..1074941	+	355	285017744	-	XALc_0950	-	COG2070R	2-nitropropane dioxygenase oxidoreductase
1355367..1356434	+	355	285017946	truD	XALc_1155	-	COG0585S	tRNA pseudouridine synthase d (tRNA-uridine isomerase d)(tRNA pseudouridylate synthase d) protein
796..1863	+	355	386076361	-	XALr_3237	-	-	probable parb-like (korb) partition protein
9060..10127	-	355	386081662	trwD	XALp_3181	-	-	probable conjugal transfer protein
37718..38782	+	354	285016853	-	XALc_0032	-	COG2853M	lipoprotein
2034771..2035835	-	354	285018501	gcn3	XALc_1726	-	COG0182J	initiation factor 2b alpha/beta/delta protein
2560606..2561670	+	354	285018935	-	XALc_2171	-	COG0407H	uroporphyrinogen decarboxylase
22185..23249	-	354	386081587	traD	XALq_3223	-	-	probable conjugal transfer protein
359559..360620	-	353	285017144	-	XALc_0326	-	COG0584C	glycerophosphoryl diester phosphodiesterase
2040686..2041747	+	353	285018505	-	XALc_1730	-	COG0079E	histidinol-phosphate aminotransferase
2700052..2701113	+	353	285019031	-	XALc_2269	-	COG1609K	LacI family transcriptional regulator
3229767..3230828	-	353	285019488	dinB	XALc_2728	-	COG0389L	DNA polymerase iv protein
3527068..3528129	-	353	285019744	-	XALc_2984	-	COG0628R	hypothetical protein
13356..14417	-	353	386076376	virB11	XALr_3252	-	-	probable conjugal transfer protein
56150..57208	+	352	285016865	-	XALc_0044	-	COG1609K	LacI family transcriptional regulator
311226..312284	+	352	285017102	trpD	XALc_0282	-	COG0547E	anthranilate phosphoribosyltransferase
1983853..1984911	-	352	285018455	hrcA	XALc_1679	-	COG1420K	heat-inducible transcriptional repressor protein
2809445..2810503	-	352	285019114	pilM	XALc_2353	-	COG4972NU	type IV pilus assembly protein PilM
1064483..1065538	+	351	285017737	-	XALc_0943	-	COG1172G	ABC transporter permease
1425588..1426643	-	351	285018005	-	XALc_1218	-	COG0167F	dihydroorotate dehydrogenase (dihydroorotate oxidase) protein
2104012..2105067	-	351	285018561	-	XALc_1788	-	-	protein
2161413..2162468	-	351	285018609	virB11	XALc_1839	-	COG0630NU	protien
2585335..2586390	-	351	285018955	wcaA	XALc_2191	-	COG0463M	glycosyltransferase
2620401..2621456	+	351	285018981	-	XALc_2218	-	COG3858R	glycosyl hydrolases family 18
2640686..2641741	-	351	285018992	-	XALc_2229	-	COG1446E	asparaginase
2713852..2714907	-	351	285019045	-	XALc_2283	-	COG2124Q	hypothetical protein
3196437..3197492	-	351	285019457	rmlB	XALc_2697	-	COG1088M	dtdp-glucose 4,6-dehydratase
1070108..1071160	+	350	285017741	galM	XALc_0947	-	COG2017G	aldose 1-epimerase
2930149..2931201	-	350	285019226	-	XALc_2466	-	COG0845M	membrane-fusion protein
652959..654008	-	349	285017400	-	XALc_0603	-	COG0859M	lipopolysaccharide core biosynthesis heptosyltransferase
2117983..2119032	+	349	285018569	-	XALc_1796	-	-	hypothetical protein
3259104..3260153	+	349	285019508	mtfA	XALc_2748	-	COG2933R	RNA 2'-O-ribose methyltransferase
3611131..3612180	+	349	285019812	-	XALc_3052	-	-	CRISPR-associated protein Csy3 family
912290..913336	+	348	285017600	mreB	XALc_0805	-	COG1077D	rod shape-determining protein
1729642..1730688	+	348	285018289	xipC	XALc_1505	-	-	xsa-invasion protein
1896694..1897740	+	348	285018385	-	XALc_1607	-	COG0388R	carbon-nitrogen hydrolase family protein
2579896..2580942	-	348	285018950	-	XALc_2186	-	COG2021E	homoserine o-acetyltransferase
270640..271683	-	347	285017063	-	XALc_0242	-	COG0582L	phage integrase
395925..396968	-	347	285017172	bioB	XALc_0354	-	COG0502H	biotin synthase
498288..499331	+	347	285017255	-	XALc_0444	-	COG0667C	oxidoreductase
1105538..1106581	+	347	285017774	-	XALc_0980	-	COG1052CHR	2-hydroxyacid dehydrogenase
1492188..1493231	-	347	285018074	-	XALc_1290	-	COG4235O	cytochrome C biogenesis protein
2329493..2330536	+	347	285018742	-	XALc_1975	-	COG3437KT	two-component system response regulator protein
2370900..2371943	+	347	285018779	-	XALc_2014	-	COG3420P	parallel beta-helix repeat; pectin lyase domain, polygalacturonase domain protein
2884674..2885717	-	347	285019188	RuvB	XALc_2428	-	COG2255L	holliday junction resolvasome, helicase subunit protein
3602253..3603296	-	347	285019807	-	XALc_3047	-	COG2199T	signal transduction protein
207417..208457	+	346	285016983	nrdB	XALc_0162	-	COG0208F	ribonucleotide-diphosphate reductase beta subunit protein
1424551..1425591	-	346	285018004	murB	XALc_1217	-	COG0812M	UDP-N-acetylenolpyruvoylglucosamine reductase
1628357..1629397	-	346	285018190	fabH	XALc_1406	-	COG0332I	3-oxoacyl-ACP synthase III
1722996..1724036	+	346	285018282	xsaV	XALc_1498	-	-	xanthomonas secretion apparatus protein
2823372..2824412	+	346	285019129	-	XALc_2368	-	COG3239I	fatty acid desaturase
3378087..3379127	-	346	285019614	-	XALc_2854	-	COG0438M	glycosyltransferase
3727781..3728821	-	346	285019902	-	XALc_3140	-	-	hypothetical protein
1065535..1066572	+	345	285017738	-	XALc_0944	-	COG1172G	ABC transporter permease
1369531..1370568	+	345	285017962	recA	XALc_1171	-	COG0468L	recombinase A
1481867..1482904	-	345	285018066	-	XALc_1280	-	COG2972T	two-component system sensor protein
1895577..1896614	+	345	285018384	-	XALc_1606	-	COG2957E	peptidylarginine deiminase
2135196..2136233	-	345	285018584	lpxK	XALc_1814	-	COG1663M	tetraacyldisaccharide 4'-kinase
2547225..2548262	-	345	285018924	pilT	XALc_2160	-	COG2805NU	type IV pilus assembly protein PilT
2646234..2647271	+	345	285018995	-	XALc_2232	-	COG2319R	wd-40 repeat protein
3374782..3375819	-	345	285019611	-	XALc_2851	-	COG1887M	glycerophosphotransferase
3570443..3571480	+	345	285019780	-	XALc_3020	-	COG2130R	alcohol dehydrogenase
246544..247578	+	344	285017033	-	XALc_0212	-	-	hypothetical protein
302483..303517	+	344	285017092	-	XALc_0272	-	COG0702MG	hypothetical protein
655533..656567	+	344	285017403	moaA	XALc_0606	-	COG2896H	molybdenum cofactor biosynthesis protein a
677488..678522	+	344	285017426	-	XALc_0630	-	COG1559R	hypothetical protein
960394..961428	-	344	285017642	-	XALc_0847	-	-	hypothetical protein
2218267..2219301	-	344	285018665	argF	XALc_1896	-	COG0078E	ornithine carbamoyltransferase, chain f protein
2945483..2946517	-	344	285019238	holA	XALc_2478	-	COG1466L	DNA polymerase III subunit delta
3421917..3422951	+	344	285019651	-	XALc_2891	-	COG1518L	CRISPR-associated protein Cas1
3740124..3741158	+	344	285019911	-	XALc_3149	-	-	hypothetical protein
613606..614637	-	343	285017367	tdh	XALc_0561	-	COG1063ER	L-threonine 3-dehydrogenase
704635..705666	-	343	285017449	-	XALc_0654	-	COG0604CR	hypothetical protein
803278..804309	-	343	285017528	suxR	XALc_0733	-	COG1609K	LacI family transcriptional regulator
1784161..1785192	+	343	285018312	albII	XALc_1530	-	COG2226H	o-methyltransferase involved in albicidin biosynthesis protein
2096466..2097497	-	343	285018554	-	XALc_1781	-	-	hypothetical protein
2801913..2802944	-	343	285019106	-	XALc_2345	-	COG1240H	von Willebrand factor A
3650806..3651837	-	343	285019850	ntrB	XALc_3090	-	COG3852T	two-component regulatory system sensor protein ntrb
3729493..3730524	-	343	285019904	-	XALc_3142	-	COG1752R	hydrolase
952020..953048	+	342	285017635	nagB-II	XALc_0840	-	COG2222M	glucosamine-6-phosphate deaminase
1003458..1004486	+	342	285017681	-	XALc_0886	-	COG0705R	hypothetical protein
2505098..2506126	+	342	285018885	-	XALc_2121	-	COG3178R	phosphotransferase
13060..14088	-	342	386081666	trwI	XALp_3185	-	-	probable conjugal transfer protein
607598..608623	-	341	285017362	-	XALc_0556	-	COG0604CR	oxidoreductase
1106684..1107709	+	341	285017775	asd	XALc_0981	-	COG0136E	aspartate-semialdehyde dehydrogenase (asa dehydrogenase) (asadh) protein
2053103..2054128	-	341	285018518	-	XALc_1743	-	-	hypothetical protein
2384264..2385289	+	341	285018788	-	XALc_2023	-	COG5430S	hypothetical protein
18118..19143	-	341	386081583	traG	XALq_3219	-	-	probable conjugal transfer protein
1679741..1680763	-	340	285018237	-	XALc_1453	-	COG1230P	cation efflux family protein
2397437..2398459	+	340	285018800	lpxD	XALc_2035	-	COG1044M	UDP-3-o-(3-hydroxymyristo yl)-glucosamine n-acyltransferase
2509150..2510172	+	340	285018890	PurM	XALc_2126	-	COG0150F	phosphoribosylaminoimidazole synthetase
2614007..2615029	-	340	285018978	glk2	XALc_2215	-	COG0837G	glucokinase
3639537..3640559	-	340	285019838	gpsA	XALc_3078	-	COG0240C	glycerol-3-phosphate dehydrogenase [NAD(P)+] protein
1674864..1675883	-	339	285018233	trxB	XALc_1449	-	COG0492O	thioredoxin-disulfide reductase
2549326..2550345	+	339	285018926	-	XALc_2162	-	-	hypothetical protein
2804406..2805425	-	339	285019109	-	XALc_2348	-	COG0714R	moxr-like ATPase
3024538..3025557	-	339	285019309	-	XALc_2549	-	COG1230P	cobalt-zinc-cadmium resistance protein
161483..162499	+	338	285016945	-	XALc_0124	-	COG1294C	cytochrome bd ubiquinol oxidase, subunit II protein
164075..165091	-	338	285016947	-	XALc_0126	-	-	pteridine-dependent deoxygenase
1178114..1179130	+	338	285017841	-	XALc_1049	-	COG1064R	zinc-containing alcohol dehydrogenase
1462873..1463889	-	338	285018047	-	XALc_1261	-	COG1702T	phoh-like ATP-binding protein
3267469..3268485	+	338	285019516	-	XALc_2756	-	COG1560M	hypothetical protein
3550815..3551831	+	338	285019763	-	XALc_3003	-	COG0810M	hypothetical protein
3635763..3636779	-	338	285019833	fabH	XALc_3073	-	COG0332I	3-oxoacyl-ACP synthase III
50462..51475	+	337	285016861	-	XALc_0040	-	COG3507G	hypothetical protein
759369..760382	+	337	285017496	-	XALc_0701	-	-	hypothetical protein
2001511..2002524	-	337	285018472	-	XALc_1696	-	-	hypothetical protein
2342531..2343544	+	337	285018756	pstS2	XALc_1989	-	COG0226P	phosphate ABC transporter substrate-binding protein
3593843..3594856	-	337	285019801	-	XALc_3041	-	COG4313C	hypothetical protein
926941..927951	+	336	285017612	lipA	XALc_0817	-	COG0320H	lipoyl synthase
3456626..3457636	-	336	285019681	metN	XALc_2921	-	COG1135P	methionine import ATP-binding protein metn
3630019..3631029	-	336	285019828	-	XALc_3068	-	COG0451MG	NAD(P)h steroid dehydrogenase
635113..636120	+	335	285017385	-	XALc_0579	-	COG0473CE	isocitrate dehydrogenase
749535..750542	+	335	285017490	rluD	XALc_0695	-	COG0564J	pseudouridine synthase
838431..839438	-	335	285017554	ilvC	XALc_0759	-	COG0059EH	ketol-acid reductoisomerase
1610868..1611875	-	335	285018173	fliM	XALc_1389	-	COG1868N	flagellar motor switch protein
2017041..2018048	+	335	285018487	-	XALc_1712	-	-	hypothetical protein
2152342..2153349	+	335	285018601	glk1	XALc_1831	-	COG0837G	glucokinase
3008045..3009052	-	335	285019294	nagZ	XALc_2534	-	COG1472G	beta-N-acetylhexosaminidase
3025681..3026688	-	335	285019310	-	XALc_2550	-	COG2855S	hypothetical protein
3732163..3733170	-	335	285019906	-	XALc_3144	-	COG2013S	hypothetical protein
2747747..2748751	-	334	285019063	-	XALc_2301	-	COG3588G	fructose-1,6-bisphosphate aldolase
3492848..3493852	+	334	285019719	-	XALc_2959	-	COG2199T	signal transduction protein
691866..692867	+	333	285017439	-	XALc_0644	-	COG1957F	inosine-uridine preferring nucleoside hydrolase precursor
2516471..2517472	+	333	285018899	-	XALc_2135	-	COG0794M	sugar phosphate isomerase involved in capsule formation, kpsf/gutq protein
2754566..2755567	-	333	285019068	-	XALc_2306	-	COG0057G	glyceraldehyde 3-phosphate dehydrogenase
2881900..2882901	-	333	285019184	tolA	XALc_2424	-	-	biopolymer transport protein
3341418..3342419	-	333	285019581	MraW	XALc_2821	-	COG0275M	S-adenosyl-methyltransferase
3556373..3557374	+	333	285019768	-	XALc_3008	-	COG1131V	multidrug ABC transporter ATP-binding protein
581761..582759	+	332	285017344	rpoA	XALc_0538	-	COG0202K	DNA-directed RNA polymerase subunit Alpha (RNA polymerase alpha subunit) protein
2080709..2081707	+	332	285018540	-	XALc_1765	-	COG2226H	transcriptional regulator transcription regulator protein
2796295..2797293	+	332	285019100	-	XALc_2339	-	COG3209M	hypothetical protein
3299568..3300566	+	332	285019545	dusB	XALc_2785	-	COG0042J	tRNA-dihydrouridine synthase b protein
1821..2819	+	332	386081657	fic	XALp_3176	-	-	probable fic-family protein
1170681..1171676	-	331	285017833	-	XALc_1041	-	COG0142H	octaprenyl-diphosphate synthase
1263964..1264959	+	331	285017868	pheS	XALc_1074	-	COG0016J	phenylalanyl-tRNA synthetase subunit alpha
3490762..3491757	+	331	285019717	-	XALc_2957	-	COG0667C	oxidoreductase oxidoreductase
453073..454065	+	330	285017212	-	XALc_0400	-	COG1622C	cytochrome C oxidase, subunit II protein
1061974..1062966	+	330	285017735	-	XALc_0941	-	COG1879G	ABC transporter substrate-binding protein
1183324..1184316	+	330	285017846	-	XALc_1054	-	COG2207K	AraC family transcriptional regulator
1758216..1759208	-	330	285018307	albVIII	XALc_1524	-	-	syrp like protein, albicidin biosynthesis regulation
1905655..1906647	-	330	285018394	rluC	XALc_1616	-	COG0564J	pseudouridine synthase
2454671..2455663	+	330	285018852	corA	XALc_2088	-	COG0598P	magnesium and cobalt transport protein
3544749..3545741	-	330	285019757	hemB	XALc_2997	-	COG0113H	delta-aminolevulinic acid dehydratase (porphobilinogen synthase) protein
3659559..3660551	-	330	285019857	-	XALc_3097	-	COG0429R	hydrolase of the alpha/beta fold superfamily protein
1038751..1039740	+	329	285017716	ribF	XALc_0921	-	COG0196H	riboflavin biosynthesis protein
1337295..1338284	-	329	285017933	-	XALc_1142	-	COG2199T	hypothetical protein
1375233..1376222	+	329	285017966	-	XALc_1176	-	COG0607P	hypothetical protein
1616460..1617449	-	329	285018179	fliG	XALc_1395	-	COG1536N	flagellar motor switch protein flig
2036745..2037734	-	329	285018503	lysS	XALc_1728	-	COG2269J	lysyl-tRNA synthetase
3039902..3040891	-	329	285019326	-	XALc_2566	-	COG0596R	alpha/beta hydrolase
3220987..3221976	-	329	285019479	uptA	XALc_2719	-	COG0179Q	fumarylacetoacetase
3643533..3644522	+	329	285019844	-	XALc_3084	-	COG2959H	uroporphyrin-III C-methyltransferase
271762..272748	+	328	285017064	dusA	XALc_0243	-	COG0042J	tRNA-dihydrouridine synthase a protein
591949..592935	+	328	285017352	mdh	XALc_0546	-	COG0039C	malate dehydrogenase
1550172..1551158	+	328	285018125	rpfE	XALc_1341	-	COG4255S	regulatory protein rpfe
2482237..2483223	+	328	285018871	-	XALc_2107	-	COG3555O	aspartyl/asparaginyl beta-hydroxylase
3603884..3604870	+	328	285019808	-	XALc_3048	-	COG1518L	CRISPR-associated protein Cas1
43070..44053	-	327	285016857	-	XALc_0036	-	COG3693G	xylanase precursor
445312..446295	-	327	285017206	serA	XALc_0394	-	COG0111HE	d-3-phosphoglycerate dehydrogenase
671120..672103	+	327	285017420	fabH	XALc_0624	-	COG0332I	3-oxoacyl-ACP synthase III
742559..743542	-	327	285017484	-	XALc_0689	-	COG4301S	hypothetical protein
1732952..1733935	+	327	285018291	xapI	XALc_1507	-	-	xsa-associated protein
2991736..2992719	-	327	285019281	-	XALc_2521	-	COG0583K	LysR family transcriptional regulator
3587892..3588875	+	327	285019796	vanB	XALc_3036	-	COG1018C	vanillate o-demethylase oxidoreductase (ferredoxin like protein)
3610121..3611104	+	327	285019811	-	XALc_3051	-	-	CRISPR-associated protein Csy2 family
1863721..1864701	+	326	285018354	-	XALc_1576	-	-	transcriptional regulator transcription regulator protein
1957140..1958120	+	326	285018436	-	XALc_1660	-	-	hypothetical protein
280023..281000	+	325	285017072	birA	XALc_0251	-	COG0340H	biotin--[acetyl-CoA-carboxylase] ligase
1059737..1060714	-	325	285017733	-	XALc_0939	-	COG0583K	LysR family transcriptional regulator
1484142..1485119	+	325	285018069	pilW	XALc_1283	-	COG4966NU	type IV pilus assembly protein PilW
168512..169486	+	324	285016954	-	XALc_0133	-	COG4261R	xanthomonadin biosynthesis acyltransferase precursor
2164429..2165403	-	324	285018612	virB8	XALc_1842	-	COG3736U	type IV secretion system protein Virb8
2345127..2346101	+	324	285018758	pstC	XALc_1991	-	COG0573P	phosphate ABC transporter permease
2413642..2414616	+	324	285018813	kdgT	XALc_2048	-	-	2-keto-3-deoxygluconate permease
3165740..3166714	-	324	285019429	xerD	XALc_2669	-	COG4974L	tyrosine recombinase
3275269..3276243	+	324	285019523	pdxA	XALc_2763	-	COG1995H	4-hydroxythreonine-4-phosphate dehydrogenase
3358599..3359573	-	324	285019595	-	XALc_2835	-	COG0611H	thiamine monophosphate kinase
1889146..1890117	-	323	285018376	-	XALc_1598	-	COG0472M	glycosyl transferase
2212316..2213287	-	323	285018659	argC	XALc_1890	-	COG0002E	N-acetyl-gamma-glutamyl phosphate reductase, NAD(P)-binding protein
3060621..3061592	-	323	285019344	-	XALc_2584	-	COG2378K	transcriptional regulator
3292643..3293614	-	323	285019540	-	XALc_2780	-	COG0667C	voltage-gated potassium channel beta subunit protein
510660..511628	-	322	285017268	tal	XALc_0457	-	COG0176G	transaldolase
1444828..1445796	+	322	285018027	thrB	XALc_1241	-	COG0083E	homoserine kinase
2011056..2012024	+	322	285018480	-	XALc_1705	-	COG2041R	sulfite oxidase
3207541..3208509	-	322	285019466	gmd	XALc_2706	-	COG1089M	GDP-mannose 4,6-dehydratase
138770..139735	+	321	285016927	gla	XALc_0106	-	COG0451MG	nucleoside-diphosphate-sugar epimerases protein
2067138..2068103	-	321	285018534	-	XALc_1759	-	-	5'-nucleotidase
2253220..2254185	-	321	285018695	secF	XALc_1927	-	COG0341U	secf transmembrane protein
2458113..2459078	-	321	285018855	potH	XALc_2091	-	COG1176E	putrescine ABC transporter permease
2604903..2605868	-	321	285018971	hflC	XALc_2207	-	COG0330O	membrane protease subunit, stomatin/prohibitin homolog protein
2645272..2646237	+	321	285018994	cobW	XALc_2231	-	COG0523R	cobalamin synthesis protein
3200280..3201245	+	321	285019461	-	XALc_2701	-	COG0463M	glycosyl transferase
365428..366390	-	320	285017147	-	XALc_0329	-	COG3660M	hypothetical protein
679187..680149	+	320	285017428	holB	XALc_0632	-	COG0470L	DNA polymerase III subunit delta'
1387511..1388473	+	320	285017980	-	XALc_1191	-	COG0583K	transcriptional regulator
3319396..3320358	-	320	285019563	-	XALc_2803	-	COG0352H	nudix hydrolase
90530..91489	-	319	285016890	hemH	XALc_0069	-	COG0276H	ferrochelatase
386433..387392	+	319	285017164	-	XALc_0346	-	COG0657I	esterase/lipase/thioesterase
545788..546747	+	319	285017302	prs	XALc_0492	-	COG0462FE	ribose-phosphate diphosphokinase
2405656..2406615	+	319	285018806	accA	XALc_2041	-	COG0825I	acetyl-coenzyme a carboxylase carboxyl transferase subunit Alpha protein
2993059..2994018	+	319	285019282	cysK	XALc_2522	-	COG0031E	cysteine synthase
3295164..3296123	+	319	285019542	rbsK	XALc_2782	-	COG0524G	ribokinase
3330265..3331224	-	319	285019572	ddl	XALc_2812	-	COG1181M	D-alanine-D-alanine ligase
3569487..3570446	+	319	285019779	-	XALc_3019	-	COG0667C	oxidoreductase
664855..665811	-	318	285017414	-	XALc_0618	-	COG1721R	hypothetical protein
3763729..3764685	-	318	285019931	-	XALc_3169	-	COG2958S	hypothetical protein
1596807..1597760	-	317	285018158	motB1	XALc_1374	-	COG1360N	flagellar motor protein
1651180..1652133	-	317	285018213	-	XALc_1429	-	COG0835NT	chemotaxis signal transduction protein
1744168..1745121	-	317	285018299	albXIII	XALc_1516	-	COG4188R	acyl transferase hydrolase;albicidin synthetase
1946278..1947231	+	317	285018423	mscS	XALc_1646	-	COG0668M	small-conductance mechanosensitive channel protein
3020428..3021381	-	317	285019306	-	XALc_2546	-	COG3073T	regulatory protein
3733225..3734178	-	317	285019907	-	XALc_3145	-	COG0861P	integral membrane protein TerC
511911..512861	-	316	285017269	oxyR	XALc_0458	-	COG0583K	LysR family transcriptional regulator
1043228..1044178	+	316	285017719	ispH	XALc_0924	-	COG0761IM	4-hydroxy-3-methylbut-2-enyl diphosphate reductase
1364894..1365844	+	316	285017957	miaA	XALc_1166	-	COG0324J	tRNA isopentenyltransferase
2522243..2523193	+	316	285018906	-	XALc_2142	-	COG1493T	hpr kinase/phosphorylase
2663395..2664345	+	316	285019006	RimK	XALc_2243	-	COG0189HJ	glutathione synthetase
2955507..2956457	-	316	285019246	mmuM	XALc_2486	-	COG2040E	homocysteine s-methyltransferase
17615..18565	-	316	386076381	virB6	XALr_3256	-	-	probable conjugal transfer protein
760382..761329	+	315	285017497	-	XALc_0702	-	-	isxal2 transposase
1465673..1466620	+	315	285018049	-	XALc_1263	-	COG0741M	soluble lytic murein transglycosylase precursor
1746519..1747466	-	315	285018301	albXI	XALc_1518	-	-	syrc like esterase;albicidin synthetase
1953936..1954883	-	315	285018432	fkpA	XALc_1656	-	COG0545O	fkbp-type peptidyl-prolyl cis-trans isomerase
2245650..2246597	+	315	285018690	-	XALc_1922	-	COG1509E	lysine aminomutase
2414670..2415617	+	315	285018814	-	XALc_2049	-	-	hypothetical protein
2543054..2544001	-	315	285018919	PyrB	XALc_2155	-	COG0540F	aspartate carbamoyltransferase, catalytic subunit protein
3004865..3005812	+	315	285019291	-	XALc_2531	-	-	signal peptide protein
3323992..3324939	-	315	285019566	-	XALc_2806	-	COG0739M	membrane-bound metalloendopeptidase
338172..339116	-	314	285017126	-	XALc_0308	-	-	hypothetical protein
467360..468304	-	314	285017226	-	XALc_0414	-	COG1295S	hypothetical protein
672329..673273	+	314	285017421	fabD	XALc_0625	-	COG0331I	ACP S-malonyltransferase
696664..697608	+	314	285017442	-	XALc_0647	-	COG0584C	glycerophosphodiester phosphodiesterase
820708..821652	-	314	285017540	waaM	XALc_0745	-	COG1560M	lipid a biosynthesis lauroyl acyltransferase
3405819..3406763	-	314	285019638	FtsX	XALc_2878	-	COG2177D	ABC transporter permease
3558226..3559170	+	314	285019770	panE	XALc_3010	-	COG1893H	2-dehydropantoate 2-reductase
516484..517425	+	313	285017273	pip	XALc_0462	-	COG0596R	proline iminopeptidase
1046314..1047255	+	313	285017723	cyoA	XALc_0929	-	COG1622C	cytochrome o ubiquinol oxidase subunit II transmembrane protein
1515803..1516744	-	313	285018095	-	XALc_1311	-	COG1354S	hypothetical protein
2314547..2315488	-	313	285018733	-	XALc_1966	-	COG3938E	proline racemase
2803396..2804337	-	313	285019108	-	XALc_2347	-	COG1721R	hypothetical protein
3198475..3199416	+	313	285019459	etfA	XALc_2699	-	COG2025C	electron transfer flavoprotein alpha subunit
3509809..3510750	+	313	285019731	-	XALc_2971	-	-	hypothetical protein
973498..974436	+	312	285017653	-	XALc_0858	-	-	hypothetical protein
1103493..1104431	+	312	285017772	-	XALc_0978	-	COG2890J	adenine-specific methylase
1117413..1118351	+	312	285017784	-	XALc_0990	-	COG3491R	metal binding oxygenase oxidoreductase
3591079..3592017	+	312	285019799	pobR	XALc_3039	-	COG2207K	AraC family transcriptional regulator
54687..55622	-	311	285016864	-	XALc_0043	-	-	hypothetical protein
761323..762258	+	311	285017498	-	XALc_0703	-	COG4152R	Na+ ABC transporter ATP-binding protein
1404863..1405798	+	311	285017989	-	XALc_1200	-	COG1469S	hypothetical protein
2003521..2004456	-	311	285018474	-	XALc_1699	-	COG0583K	LysR family transcriptional regulator
2470158..2471093	-	311	285018864	-	XALc_2100	-	COG3706T	two-component system response regulator protein
3288878..3289813	-	311	285019537	-	XALc_2777	-	-	hypothetical protein
287241..288173	+	310	285017078	-	XALc_0258	-	COG0491R	metallo-beta-lactamase
911100..912032	-	310	285017599	-	XALc_0804	-	COG0524G	carbohydrate kinase
3100378..3101310	-	310	285019370	-	XALc_2610	-	COG1714S	rdd-family protein
3310093..3311025	-	310	285019552	-	XALc_2792	-	-	sulfotransferase
3387621..3388553	+	310	285019623	-	XALc_2863	-	COG1714S	rdd domain containing protein
492044..492973	-	309	285017250	-	XALc_0438	-	COG1639T	hypothetical protein
1285753..1286682	+	309	285017886	-	XALc_1095	-	COG3358S	hypothetical protein
304308..305234	-	308	285017094	purC	XALc_0274	-	COG0152F	phosphoribosylaminoimidazole-succinocarboxamide synthase
328144..329070	+	308	285017120	-	XALc_0302	-	COG2816L	hydrolase
665817..666743	-	308	285017415	-	XALc_0619	-	COG0714R	moxr-like ATPase
984869..985795	-	308	285017663	-	XALc_0868	-	COG0278O	glutaredoxin-like protein
1146437..1147363	+	308	285017810	truB	XALc_1018	-	COG0130J	tRNA pseudouridine synthase b protein
3183658..3184584	+	308	285019445	-	XALc_2685	-	COG1463Q	ABC transporter substrate-binding protein
3253003..3253929	+	308	285019504	-	XALc_2744	-	COG0524G	fructokinase
7516..8442	+	308	386081571	-	XALq_3207	-	-	probable fic-family protein
256642..257565	+	307	285017046	-	XALc_0225	-	-	hypothetical protein
518980..519903	-	307	285017276	-	XALc_0465	-	COG0258L	exonuclease
1384535..1385458	-	307	285017977	-	XALc_1188	-	COG3386G	hypothetical protein
2264809..2265732	+	307	285018704	-	XALc_1937	-	-	hypothetical protein
2825994..2826917	+	307	285019132	MetA	XALc_2371	-	COG1897E	homoserine trans-succinylase
2855309..2856232	+	307	285019166	-	XALc_2405	-	COG2801L	integrase
3382279..3383202	-	307	285019617	Fmt	XALc_2857	-	COG0223J	methionyl-tRNA formyltransferase
340859..341779	-	306	285017129	prmA	XALc_0311	-	COG2264J	ribosomal protein L11 methyltransferase (l11 mtase)
886948..887868	-	306	285017575	-	XALc_0780	-	COG2912S	hypothetical protein
2409454..2410374	+	306	285018810	-	XALc_2045	-	COG0652O	peptidyl prolyl cis-trans isomerase, cyclophilin type precursor
3208506..3209426	-	306	285019467	rmd	XALc_2707	-	COG0451MG	NDP-hexose oxidoreductase
3317103..3318023	-	306	285019561	-	XALc_2801	-	COG3608R	hypothetical protein
91660..92577	+	305	285016891	-	XALc_0070	-	COG2930S	hypothetical protein
137749..138666	+	305	285016926	parB	XALc_0105	-	COG1475K	chromosome partitioning protein
289619..290536	+	305	285017080	-	XALc_0260	-	COG2962R	chloramphenicol resistance protein RarD
600624..601541	-	305	285017358	-	XALc_0552	-	COG0584C	glycerophosphoryl diester phosphodiesterase
1539879..1540796	-	305	285018116	mvaB	XALc_1332	-	COG0119E	hydroxymethylglutaryl-CoA lyase
2963897..2964814	+	305	285019255	-	XALc_2495	-	COG1398I	fatty acid desaturase
3122336..3123253	+	305	285019396	-	XALc_2635	-	-	restricion enzyme XamI
3514027..3514944	-	305	285019734	corA	XALc_2974	-	COG0598P	magnesium and cobalt transport protein
1289309..1290223	-	304	285017890	gluQ	XALc_1099	-	COG0008J	glutamyl-q tRNA (asp) synthetase (glu-q-rss) protein
1455549..1456463	+	304	285018039	hisG	XALc_1253	-	COG0040E	ATP phosphoribosyltransferase
3194023..3194937	-	304	285019454	rmlD	XALc_2694	-	COG1091M	dtdp-4-dehydrorhamnose reductase
3371675..3372589	+	304	285019608	HtrB	XALc_2848	-	COG1560M	lauroyl/myristoyl acyltransferase, lipid a biosynthesis protein
3647276..3648190	+	304	285019847	-	XALc_3087	-	-	hypothetical protein
1028361..1029272	-	303	285017706	tesB	XALc_0911	-	COG1946I	acyl-CoA thioesterase II protein
1431019..1431930	+	303	285018012	-	XALc_1225	-	COG2801L	isxal1 transposase orf b protein
1698523..1699434	+	303	285018258	-	XALc_1474	-	COG2801L	isxal1 transposase orf b protein
1917407..1918318	+	303	285018402	-	XALc_1624	-	COG2801L	isxal1 transposase orf b protein
2196210..2197121	-	303	285018648	-	XALc_1879	-	COG2801L	isxal1 transposase orf b protein
2828753..2829664	+	303	285019135	-	XALc_2374	-	COG2801L	isxal1 transposase orf b protein
3117442..3118353	-	303	285019392	-	XALc_2631	-	COG2801L	isxal1 transposase orf b protein
3277746..3278657	+	303	285019526	apaH	XALc_2766	-	COG0639T	diadenosine tetraphosphatase
3325575..3326486	-	303	285019568	lpxC	XALc_2808	-	COG0774M	UDP-3-O-[3-hydroxymyristoyl] N-acetylglucosamine deacetylase
87550..88458	+	302	285016887	rdgC	XALc_0066	-	COG2974L	recombination-associated protein rdgc
99000..99908	+	302	285016899	glyQ	XALc_0078	-	COG0752J	glycyl-tRNA synthetase subunit alpha
257565..258473	+	302	285017047	-	XALc_0226	-	-	hypothetical protein
937616..938524	+	302	285017621	gnd	XALc_0826	-	COG1023G	6-phosphogluconate dehydrogenase
1381592..1382500	+	302	285017973	dapA	XALc_1184	-	COG0329EM	dihydrodipicolinate synthase (dhdps) protein
1423649..1424557	-	302	285018003	-	XALc_1216	-	COG2510S	drug/metabolite transporter superfamily transmembrane protein
2091516..2092424	+	302	285018548	-	XALc_1775	-	COG1566V	hemolysin D
2744950..2745858	-	302	285019059	-	XALc_2297	-	COG0175EH	sulfate adenylyltransferase
3062647..3063555	-	302	285019346	hemC	XALc_2586	-	COG0181H	hydroxymethylbilane synthase
3488985..3489893	+	302	285019715	-	XALc_2955	-	COG0583K	LysR family transcriptional regulator
3666078..3666986	-	302	285019864	-	XALc_3	-	COG0679R	hypothetical protein
3714428..3715336	+	302	285019894	-	XALc_3132	-	-	hypothetical protein
3762769..3763677	+	302	285019930	-	XALc_3168	-	COG0702MG	hypothetical protein
23664..24572	-	302	386076389	-	XALr_3264	-	-	hypothetical protein
1514874..1515779	-	301	285018094	-	XALc_1310	-	COG1386K	hypothetical protein
2310946..2311851	-	301	285018729	dapA2	XALc_1962	-	COG0329EM	dihydroxydipicolinate synthetase
2511322..2512227	+	301	285018893	-	XALc_2129	-	-	hypothetical protein
3270541..3271446	+	301	285019520	-	XALc_2760	-	COG0123BQ	histone deacetylase
3634274..3635179	-	301	285019832	-	XALc_3072	-	COG0596R	hydrolase of the alpha/beta fold superfamily protein
397898..398800	-	300	285017174	ubiA	XALc_0356	-	COG0382H	4-hydroxybenzoate octaprenyltransferase ubia protein
1363992..1364894	+	300	285017956	folP	XALc_1165	-	COG0294H	dihydropteroate synthase, dhps protein
3032845..3033747	+	300	285019319	-	XALc_2559	-	COG0705R	hypothetical protein
94358..95257	-	299	285016895	-	XALc_0074	-	-	hypothetical protein
155608..156507	-	299	285016941	hemF	XALc_0120	-	COG0408H	coproporphyrinogen 3 oxidase, aerobic protein
460330..461229	+	299	285017221	-	XALc_0409	-	COG0109O	cytochrome C oxidase assembly factor protein
1383639..1384538	-	299	285017976	dgoK	XALc_1187	-	COG3734G	2-dehydro-3-deoxygalactonokinase
2229096..2229995	+	299	285018675	-	XALc_1907	-	COG0412Q	hypothetical protein
3013952..3014851	-	299	285019300	era	XALc_2540	-	COG1159R	GTP-binding protein Era
3540107..3541006	+	299	285019754	-	XALc_2994	-	COG0823U	hypothetical protein
20268..21167	-	299	386081585	traO	XALq_3221	-	-	probable conjugal transfer protein
329125..330021	+	298	285017121	-	XALc_0303	-	COG3725V	hypothetical protein
391684..392580	-	298	285017168	bioC	XALc_0350	-	COG2226H	biotin synthesis protein bioc
3217639..3218535	-	298	285019475	-	XALc_2715	-	-	hypothetical protein
3261434..3262330	+	298	285019510	-	XALc_2750	-	COG3386G	gluconolactonase
3457739..3458635	-	298	285019682	-	XALc_2922	-	COG2510S	hypothetical protein
1111619..1112512	-	297	285017779	trpI	XALc_0985	-	COG0583K	TrpI family transcriptional regulator
1297252..1298145	-	297	285017897	-	XALc_1106	-	COG0657I	hypothetical protein
2170068..2170961	-	297	285018619	-	XALc_1849	-	COG0596R	hydrolase
2263138..2264031	-	297	285018703	-	XALc_1935	-	COG1237R	hypothetical protein
2587467..2588360	+	297	285018957	hsp33	XALc_2193	-	COG1281O	heat shock protein 33
69609..70499	-	296	285016875	phhA	XALc_0054	-	COG3186E	phenylalanine-4-hydroxylase
1870453..1871343	-	296	285018359	folD	XALc_1581	-	COG0190H	bifunctional methylenetetrahydrofolatedehydrogenase/methenyltetrahydrofo late cyclohydrolase
2898052..2898942	-	296	285019199	PenP	XALc_2439	-	COG2367V	beta-lactamase class a protein
3050333..3051223	-	296	285019335	xerC	XALc_2575	-	COG4973L	tyrosine recombinase
3517785..3518675	+	296	285019737	-	XALc_2977	-	COG2521R	hypothetical protein
412087..412974	+	295	285017183	-	XALc_0366	-	-	hypothetical protein
682375..683262	+	295	285017433	prpB	XALc_0638	-	COG2513G	methylisocitrate lyase
935119..936006	-	295	285017619	-	XALc_0824	-	COG1090R	hypothetical protein
1114914..1115801	+	295	285017782	accD	XALc_0988	-	COG0777I	acetyl-coenzyme a carboxylase carboxyl transferase subunit Beta (accase beta chain) protein
1710596..1711483	-	295	285018270	xsaJ	XALc_1486	-	COG4669U	xanthomonas secretion apparatus protein
1964938..1965825	+	295	285018443	-	XALc_1667	-	COG2153R	hypothetical protein
2012702..2013589	-	295	285018482	-	XALc_1707	-	COG1716T	kinase
2095577..2096464	-	295	285018553	-	XALc_1780	-	COG0010E	protein
2160414..2161301	-	295	285018608	virB1	XALc_1838	-	-	virb1 protein
3195488..3196375	-	295	285019456	rmlA	XALc_2696	-	COG1209M	glucose-1-phosphate thymidylyltransferase
480054..480938	+	294	285017238	-	XALc_0426	-	-	hypothetical protein
703043..703927	+	294	285017447	cbpA	XALc_0652	-	COG0484O	curved DNA binding protein
1290326..1291210	+	294	285017891	htpX	XALc_1100	-	COG0501O	heat shock protein htpx
1602249..1603133	-	294	285018164	fleN	XALc_1380	-	COG0455D	flagellar synthesis regulator flen protein
2581251..2582135	+	294	285018951	-	XALc_2187	-	COG0739M	membrane metalloendopeptidase
62924..63805	-	293	285016869	-	XALc_0048	-	COG2503R	hypothetical protein
499322..500203	+	293	285017256	-	XALc_0445	-	COG3618R	hypothetical protein
544679..545560	+	293	285017301	ispE	XALc_0490	-	COG1947I	4-diphosphocytidyl-2-c-methyl-d-erythritol kinase
985840..986721	+	293	285017664	-	XALc_0869	-	COG0726G	polysaccharide deacetylase
1434242..1435123	+	293	285018016	-	XALc_1229	-	-	hypothetical protein
1520934..1521815	+	293	285018100	-	XALc_1316	-	COG1175G	sugar ABC transporter permease
1886334..1887215	-	293	285018374	galU	XALc_1596	-	COG1210M	UTP-glucose-1-phosphate uridylyltransferase
1956262..1957143	+	293	285018435	-	XALc_1659	-	COG1131V	ABC transporter ATP-binding protein
2336397..2337278	-	293	285018749	sseA	XALc_1982	-	COG2897P	thiosulfate sulfurtransferase
2452484..2453365	+	293	285018850	corC	XALc_2086	-	COG4535P	magnesium and cobalt efflux protein
2664342..2665223	+	293	285019007	TonB	XALc_2244	-	COG0810M	tonb protein
2914285..2915166	+	293	285019214	IspA	XALc_2454	-	COG0142H	geranylgeranyl pyrophosphate synthase
2936467..2937348	-	293	285019231	-	XALc_2471	-	COG2230M	nicotinamide synthase; cyclopropane fatty acid synthase
1071423..1072301	-	292	285017742	-	XALc_0948	-	COG4137R	cytochrome C assembly transmembrane protein
1163872..1164750	-	292	285017829	-	XALc_1037	-	COG0384R	phenazine biosynthesis protein PhzF
1471422..1472300	-	292	285018056	nadC	XALc_1270	-	COG0157H	nicotinate-nucleotide pyrophosphorylase
1862515..1863393	-	292	285018352	-	XALc_1574	-	COG3598L	hypothetical protein
2025561..2026439	+	292	285018493	hutG	XALc_1718	-	COG3741E	N-formylglutamate deformylase
2387651..2388529	+	292	285018792	tsf	XALc_2027	-	COG0264J	elongation factor ts (ef-ts) protein
2523190..2524068	+	292	285018907	-	XALc_2143	-	COG1660R	p-loop ATPase
2899041..2899919	+	292	285019200	-	XALc_2440	-	COG0583K	LysR family transcriptional regulator
3280314..3281192	-	292	285019529	lgt	XALc_2769	-	COG0682M	prolipoprotein diacylglyceryl transferase
3403112..3403990	-	292	285019635	rpoH	XALc_2875	-	COG0568K	RNA polymerase sigma-32 factor protein
4843..5721	-	292	386076365	kfrA	XALr_3241	-	-	putative kfra protein
16434..17312	-	292	386076379	virB8	XALr_3255	-	-	probable conjugal transfer protein
212038..212913	+	291	285016988	-	XALc_0167	-	COG2084I	dehydrogenase
456447..457322	+	291	285017216	-	XALc_0404	-	COG1845C	cytochrome C oxidase, subunit III transmembrane protein
714601..715476	+	291	285017455	rimK	XALc_0660	-	COG0189HJ	ribosomal protein S6 modification protein
748542..749417	-	291	285017489	-	XALc_0694	-	COG4105R	lipoprotein precursor
3516613..3517488	-	291	285019736	-	XALc_2976	-	-	hypothetical protein
3688349..3689224	+	291	285019879	-	XALc_3112	-	COG1803G	methylglyoxal synthase
130790..131662	+	290	285016918	-	XALc_0097	-	COG0760O	ppic-type peptidyl-prolyl cis-trans isomerase
728914..729786	+	290	285017466	sucD	XALc_0671	-	COG0074C	succinyl-CoA synthetase, NAD(P)-binding, alpha subunit protein
1020564..1021436	-	290	285017698	-	XALc_0903	-	COG0330O	hypothetical protein
1310687..1311559	-	290	285017907	-	XALc_1116	-	-	hypothetical protein
2335382..2336254	-	290	285018748	-	XALc_1981	-	COG3358S	hypothetical protein
930507..931376	-	289	285017614	-	XALc_0819	-	COG3568R	hypothetical protein
1121578..1122447	+	289	285017787	-	XALc_0993	-	-	hypothetical protein
1878235..1879104	-	289	285018367	-	XALc_1589	-	COG1426S	hypothetical protein
2346103..2346972	+	289	285018759	pstA	XALc_1992	-	COG0581P	phosphate ABC transporter permease
622688..623554	+	288	285017374	-	XALc_0568	-	COG2833S	hypothetical protein
1256098..1256964	+	288	285017862	-	XALc_1069	-	-	hypothetical protein
1572940..1573806	-	288	285018140	cheR	XALc_1356	-	COG1352NT	chemotaxis protein methyltransferase cher
2148490..2149356	+	288	285018598	-	XALc_1828	-	COG0354R	glycine cleavage system t (aminomethyltransferase) protein
2950910..2951776	+	288	285019242	-	XALc_2482	-	COG3118O	thioredoxin domain-containing protein
3420397..3421263	+	288	285019649	-	XALc_2889	-	COG3649L	CRISPR-associated protein Csd2 family
3699060..3699926	-	288	285019883	-	XALc_3121	-	COG0676G	aldose 1-epimerase
86572..87435	+	287	285016886	-	XALc_0065	-	COG0037D	hypothetical protein
209895..210758	+	287	285016986	-	XALc_0165	-	COG0846K	NAD-dependent deacetylase (suirtin) transcription regulator protein
719379..720242	-	287	285017459	pilD	XALc_0664	-	COG1989NOU	type II secretory pathway prepilin signal peptidase
1559321..1560184	-	287	285018131	rpfF	XALc_1347	-	COG1024I	enoyl-CoA hydratase
2030750..2031613	+	287	285018499	-	XALc_1724	-	-	hypothetical protein
2783009..2783872	-	287	285019093	-	XALc_2332	-	-	hypothetical protein
2966058..2966921	+	287	285019257	-	XALc_2497	-	COG3496S	hypothetical protein
3442934..3443797	-	287	285019667	ATPG	XALc_2907	-	COG0224C	ATP synthase subunit gamma
248295..249155	+	286	285017036	-	XALc_0215	-	-	hypothetical protein
902954..903814	+	286	285017591	-	XALc_0796	-	COG1561S	hypothetical protein
2436460..2437320	-	286	285018835	-	XALc_2070	-	COG1741R	pirin-related protein
2588475..2589335	+	286	285018958	-	XALc_2194	-	-	hypothetical protein
2824430..2825290	+	286	285019130	-	XALc_2369	-	COG2071R	glutamine amidotransferases protein
3051966..3052826	-	286	285019337	dapF	XALc_2577	-	COG0253E	diaminopimelate epimerase
3251358..3252218	-	286	285019502	-	XALc_2742	-	COG3483E	tryptophan 2,3-dioxygenase
3329408..3330268	-	286	285019571	ftsQ	XALc_2811	-	COG1589M	cell division protein ftsq
385311..386168	+	285	285017163	-	XALc_0345	-	COG1718TD	hypothetical protein
501007..501864	+	285	285017258	-	XALc_0447	-	COG0179Q	2-hydroxyhepta-2,4-diene-1,7-dioate isomerase
706921..707778	+	285	285017451	hflC	XALc_0656	-	COG0330O	integral membrane protease subunit HflC
772140..772997	+	285	285017506	-	XALc_0711	-	-	hypothetical protein
1328522..1329379	+	285	285017925	-	XALc_1134	-	COG1179H	nad/fad binding protein
2320047..2320904	-	285	285018737	-	XALc_1970	-	-	hypothetical protein
2428475..2429332	+	285	285018829	-	XALc_2064	-	COG2961R	hypothetical protein
2440091..2440948	+	285	285018838	-	XALc_2073	-	-	hypothetical protein
3105950..3106807	-	285	285019374	-	XALc_2614	-	-	hypothetical protein
3145538..3146395	-	285	285019418	xpsK	XALc_2658	-	COG3156U	general secretion pathway protein k
2090665..2091519	+	284	285018547	-	XALc_1772	-	COG1136V	ABC transporter ATP-binding protein
2840543..2841397	-	284	285019142	-	XALc_2381	-	-	hypothetical protein
3138874..3139728	-	284	285019412	-	XALc_2652	-	COG1216R	glycosyl transferase
3475370..3476224	+	284	285019702	motA2	XALc_2942	-	COG1291N	flagellar motor protein
3566326..3567180	-	284	285019775	-	XALc_3015	-	-	hypothetical protein
3568465..3569319	-	284	285019778	-	XALc_3018	-	COG4798R	methyltransferase precursor
402713..403564	-	283	285017179	speE	XALc_0362	-	COG0421E	spermidine synthase
1094921..1095772	+	283	285017762	-	XALc_0968	-	COG0489D	hypothetical protein
2349181..2350032	+	283	285018763	-	XALc_1996	-	COG3220S	hypothetical protein
2457265..2458116	-	283	285018854	potI	XALc_2090	-	COG1177E	putrescine ABC transporter permease
2908516..2909367	+	283	285019208	-	XALc_2448	-	COG0791M	hypothetical protein
3130161..3131012	-	283	285019406	-	XALc_2645	-	-	hypothetical protein
3672435..3673286	-	283	285019869	-	XALc_6	-	-	hypothetical protein
222836..223684	-	282	285016999	-	XALc_0178	-	COG0338L	n6 adenine-specific DNA methyltransferase
1101924..1102772	-	282	285017770	psd	XALc_0976	-	COG0688I	phosphatidylserine decarboxylase proenzyme [contains: phosphatidylserine decarboxylase subunit Alpha; phosphatidylserine decarboxylase beta chain] protein
2755760..2756608	+	282	285019069	-	XALc_2307	-	-	s1/p1 nuclease
3539206..3540054	-	282	285019753	aroE	XALc_2993	-	COG0169E	shikimate dehydrogenase
1521812..1522657	+	281	285018101	-	XALc_1317	-	COG0395G	sugar ABC transporter permease
2193351..2194196	-	281	285018644	-	XALc_1875	-	-	isxal6 transposase orfa protein
2702705..2703550	-	281	285019036	-	XALc_2274	-	-	isxal6 transposase orfa protein
6966..7808	+	280	285016826	-	XALc_0005	-	COG1266R	protease
89691..90533	-	280	285016889	-	XALc_0068	-	COG0596R	hydrolase
1733932..1734774	+	280	285018292	xapJ	XALc_1508	-	COG1360N	xsa-associated protein
2550495..2551337	+	280	285018927	proC	XALc_2163	-	COG0345E	pyrroline-5-carboxylate reductase
3318236..3319078	+	280	285019562	metF	XALc_2802	-	COG0685E	5,10-methylenetetrahydrofolate reductase
3761288..3762130	+	280	285019928	-	XALc_3166	-	COG1119P	ABC transporter ATP-binding protein
1408775..1409614	+	279	285017993	panC	XALc_1206	-	COG0414H	pantoate--beta-alanine ligase
1500384..1501223	+	279	285018084	-	XALc_1300	-	COG0388R	carbon-nitrogen hydrolase
2346980..2347819	+	279	285018760	pstB	XALc_1993	-	COG1117P	ABC transporter ATP-binding protein
2478840..2479679	-	279	285018868	FdhD	XALc_2104	-	COG1526C	formate dehydrogenase accessory protein
2935396..2936235	-	279	285019230	-	XALc_2470	-	-	nicotinamide synthase
1351447..1352283	+	278	285017941	kdsA	XALc_1150	-	COG2877M	2-dehydro-3-deoxyphosphooctonate aldolase
2048033..2048869	+	278	285018511	albXXI	XALc_1736	-	COG2977Q	phosphopantheteinyl transferase, albicidin synthetase
131671..132504	+	277	285016919	-	XALc_0098	-	-	hypothetical protein
515523..516356	+	277	285017272	hemK	XALc_0461	-	COG2890J	methyltransferase HemK
2737603..2738436	-	277	285019054	-	XALc_2292	-	COG0566J	tRNA/rrna methyltransferase
3375819..3376652	-	277	285019612	-	XALc_2852	-	COG0463M	glycosyltransferase
18792..19625	-	277	386081671	trwN	XALp_3190	-	-	probable lytic transglycosylase protein
961477..962307	-	276	285017643	-	XALc_0848	-	-	hypothetical protein
978495..979325	+	276	285017658	-	XALc_0863	-	COG0627R	esterase
1942936..1943766	-	276	285018421	-	XALc_1644	-	COG1806S	hypothetical protein
2092633..2093463	+	276	285018549	-	XALc_1776	-	COG1647R	esterase/lipase/thioesterase
2757561..2758391	+	276	285019072	-	XALc_2310	-	COG0491R	metallo-beta-lactamase
2910295..2911125	-	276	285019210	-	XALc_2450	-	COG2226H	sam-dependent methyltransferase
3599283..3600113	-	276	285019805	-	XALc_3045	-	COG1024I	enoyl-CoA hydratase
3626658..3627488	-	276	285019825	truC	XALc_3065	-	COG0564J	pseudouridine synthase (rna-uridine isomerase) protein
260170..260997	+	275	285017049	-	XALc_0228	-	-	hypothetical protein
399421..400248	+	275	285017175	-	XALc_0358	-	COG0596R	hydrolase
417879..418706	-	275	285017187	-	XALc_0370	-	COG3087D	hypothetical protein
570872..571699	+	275	285017323	rplB	XALc_0517	-	COG0090J	50S ribosomal protein L2
611182..612009	+	275	285017365	rluB	XALc_0559	-	COG1187J	pseudouridylate synthase
1055815..1056642	+	275	285017730	-	XALc_0936	-	-	hypothetical protein
1376660..1377487	-	275	285017967	thiD	XALc_1178	-	COG0351H	phosphomethylpyrimidine kinase
1797426..1798253	+	275	285018329	-	XALc_1547	-	-	hypothetical protein
1844538..1845365	+	275	285018338	-	XALc_1556	-	COG3713M	outer membrane protein
1919002..1919829	+	275	285018403	-	XALc_1625	-	-	hypothetical protein
1958170..1958997	+	275	285018437	-	XALc_1661	-	COG3595S	hypothetical protein
2028292..2029119	+	275	285018495	-	XALc_1720	-	-	protein
2249430..2250257	+	275	285018693	suhB	XALc_1925	-	COG0483G	inositol monophosphatase
966644..967468	-	274	285017646	-	XALc_0851	-	COG1651O	thiol:disulfide interchange protein
2391304..2392128	+	274	285018796	cdsA	XALc_2031	-	COG0575I	phosphatidate cytidylyltransferase cdp-diglyceride synthetase
2427512..2428336	+	274	285018828	-	XALc_2063	-	-	cysteine protease
3182830..3183654	+	274	285019444	-	XALc_2684	-	COG1127Q	ABC transporter ATP-binding protein
3344035..3344859	-	274	285019584	-	XALc_2824	-	COG0313R	methyltransferase
3404987..3405811	-	274	285019637	-	XALc_2877	-	COG0784T	two-component system regulatory protein
3701818..3702642	+	274	285019886	-	XALc_3124	-	COG0730R	hypothetical protein
177401..178222	-	273	285016961	-	XALc_0140	-	COG0463M	glycosyl transferase
968302..969123	-	273	285017648	-	XALc_0853	-	COG2863C	cytochrome C precursor
1511215..1512036	+	273	285018090	cdh	XALc_1306	-	COG2134I	cdp-diacylglycerol phosphotidylhydrolase
2606296..2607117	-	273	285018972	mazG	XALc_2209	-	COG3956R	nucleoside triphosphate pyrophosphohydrolase
3045235..3046056	-	273	285019331	ubiE	XALc_2571	-	COG2226H	ubiquinone/menaquinone biosynthesis methyltransferase
3920..4741	+	273	386076364	-	XALr_3240	-	-	putative dna relaxase/nickase protein
4906..5727	+	273	386081566	-	XALq_3202	-	-	hypothetical protein
263474..264292	+	272	285017051	-	XALc_0230	-	-	hypothetical protein
477931..478749	+	272	285017235	ampD	XALc_0423	-	COG3023V	N-acetylmuramoyl-l-alanine amidase precursor
495571..496389	+	272	285017253	glpF	XALc_0442	-	COG0580G	glycerol uptake facilitator protein
1018927..1019745	-	272	285017696	-	XALc_0901	-	COG1876M	hypothetical protein
1113970..1114788	+	272	285017781	trpA	XALc_0987	-	COG0159E	tryptophan synthase subunit Alpha protein
1330687..1331505	+	272	285017927	-	XALc_1136	-	COG3134S	hypothetical protein
1407960..1408778	+	272	285017992	panB	XALc_1205	-	COG0413H	3-methyl-2-oxobutanoate hydroxymethyltransferase (ketopantoate hydroxymethyltransferase) protein
1879101..1879919	-	272	285018368	-	XALc_1590	-	COG3063NU	hypothetical protein
2528383..2529201	+	272	285018912	-	XALc_2148	-	COG4099R	phospholipase/carboxylesterase
3139721..3140539	-	272	285019413	-	XALc_2653	-	-	hypothetical protein
3235474..3236292	-	272	285019492	-	XALc_2732	-	COG0780R	NADPH-dependent 7-cyano-7-deazaguanine reductase
1269311..1270126	+	271	285017873	-	XALc_1080	-	COG4870O	cystein protease
1609302..1610117	-	271	285018170	fliP	XALc_1386	-	COG1338NU	flagellar biosynthetic protein flip
1688299..1689114	-	271	285018246	ccmC1	XALc_1462	-	COG0755O	cytochrome C biogenesis protein CcmC
3512982..3513797	+	271	285019733	pheC	XALc_2973	-	COG0834ET	cyclohexadienyl dehydratase precursor [includes: prephenate dehydratase; arogenate dehydratase] protein
3557391..3558206	+	271	285019769	-	XALc_3009	-	COG0842V	ABC transporter permease
227070..227882	+	270	285017009	-	XALc_0188	-	COG1396K	hypothetical protein
2376048..2376860	-	270	285018783	dapD	XALc_2018	-	COG2171E	tetrahydrodipicolinate N-succinyltransferase
2773129..2773941	-	270	285019084	-	XALc_2323	-	COG2801L	isxal7 transposase orfb protein
3099190..3100002	-	270	285019369	-	XALc_2609	-	-	hypothetical protein
3111721..3112533	+	270	285019383	-	XALc_2622	-	COG2801L	isxal7 transposase orfb protein
3754224..3755036	+	270	285019922	mutM	XALc_3160	-	COG0266L	formamidopyrimidine-DNA glycosylase
25361..26173	+	270	386076390	-	XALr_3265	-	-	putative trfa-related protein
1012289..1013098	-	269	285017689	minD	XALc_0894	-	COG2894D	septum site-determining protein mind
7876..8682	+	268	285016827	-	XALc_0006	-	COG4783R	peptidase precursor
1992024..1992830	+	268	285018464	-	XALc_1688	-	COG1028IQR	short-chain dehydrogenase/reductase
2236582..2237388	+	268	285018682	-	XALc_1914	-	COG0739M	metalloendopeptidase, m23b family protein
3164832..3165638	-	268	285019428	dsbC	XALc_2668	-	COG1651O	protein disulfide isomerase precursor
3454958..3455764	-	268	285019679	metQ	XALc_2919	-	COG1464P	d-methionine-binding lipoprotein metq
21276..22082	+	268	386081675	-	XALp_3194	-	-	hypothetical protein
226128..226931	-	267	285017008	-	XALc_0187	-	-	hypothetical protein
281747..282550	+	267	285017074	-	XALc_0253	-	-	hypothetical protein
1359289..1360092	+	267	285017951	-	XALc_1160	-	COG4942D	outer membrane lipoprotein precursor
3143633..3144436	-	267	285019416	xpsM	XALc_2656	-	-	general secretion pathway protein m
3300663..3301466	-	267	285019546	-	XALc_2786	-	COG2908S	hypothetical protein
27923..28726	-	267	386081594	traL	XALq_3230	-	-	probable lytic transglycosylase protein
426988..427788	+	266	285017195	-	XALc_0378	-	COG0708L	exodeoxyribonuclease III protein
1074938..1075738	+	266	285017745	-	XALc_0951	-	COG0115EH	hypothetical protein
1122964..1123764	-	266	285017789	-	XALc_0995	-	COG0300R	short-chain dehydrogenases/reductases oxidoreductase
2337275..2338075	-	266	285018750	-	XALc_1983	-	COG3313R	nudix hydrolase family transmembrane protein
2607237..2608037	-	266	285018973	cysQ	XALc_2210	-	COG1218P	sulfite synthesis pathway protein
3015916..3016716	-	266	285019303	lepB	XALc_2543	-	COG0681U	signal peptidaseIprotein
3642627..3643427	+	266	285019843	-	XALc_3083	-	COG1587H	uroporphyrinogen-III synthase
3..803	+	266	386076360	-	XALr_3236	-	-	probable plasmid partitioning protein
136952..137749	+	265	285016925	parA	XALc_0104	-	COG1192D	chromosome partitioning protein
517519..518316	-	265	285017274	-	XALc_0463	-	COG3931E	n-formylglutamate amidohydrolase
933688..934485	+	265	285017617	-	XALc_0822	-	-	hypothetical protein
1244018..1244815	+	265	285017855	-	XALc_1063	-	COG1024I	enoyl-CoA hydratase/isomerase
1839507..1840304	-	265	285018334	-	XALc_1552	-	COG3039L	isxal5 transposase
2068225..2069022	-	265	285018535	ppnK	XALc_1760	-	COG0061G	inorganic polyphosphate/ATP-nad kinase (poly(p)/ATP nad kinase) protein
2231818..2232615	+	265	285018677	-	XALc_1909	-	-	hypothetical protein
2386706..2387503	+	265	285018791	rpsB	XALc_2026	-	COG0052J	30S ribosomal protein S2
2960795..2961592	+	265	285019251	-	XALc_2491	-	-	hypothetical protein
3559316..3560113	-	265	285019771	tatD	XALc_3011	-	COG0084L	deoxyribonuclease
312454..313248	+	264	285017103	trpC	XALc_0283	-	COG0134E	indole-3-glycerol phosphate synthase
315549..316343	+	264	285017107	speD	XALc_0287	-	COG1586E	s-adenosylmethionine decarboxylase
1435098..1435892	+	264	285018017	-	XALc_1230	-	COG4122R	hypothetical protein
1577818..1578612	-	264	285018144	-	XALc_1360	-	COG5581M	hypothetical protein
2694175..2694969	+	264	285019024	ThiG	XALc_2262	-	COG2022H	thiazole biosynthesis protein
2980875..2981669	+	264	285019271	-	XALc_2511	-	COG2200T	diguanylate phosphodiesterase
3276464..3277258	+	264	285019524	ksgA	XALc_2764	-	COG0030J	dimethyladenosine transferase
3279523..3280317	-	264	285019528	thyA	XALc_2768	-	COG0207F	thymidylate synthase
3447135..3447929	-	264	285019672	ATPB	XALc_2912	-	COG0356C	H+-transporting two-sector ATPase subunit A
3488047..3488841	-	264	285019714	-	XALc_2954	-	COG3384S	hypothetical protein
3660619..3661413	-	264	285019858	-	XALc_3098	-	COG0204I	acyltransferase
34599..35390	+	263	285016848	-	XALc_0027	-	COG1127Q	ABC transporter ATP-binding protein
96233..97024	+	263	285016897	-	XALc_0076	-	COG0725P	hypothetical protein
264350..265141	+	263	285017052	-	XALc_0231	-	COG0338L	n6 adenine-specific DNA methyltransferase
1076733..1077524	+	263	285017748	trmD	XALc_0954	-	COG0336J	tRNA (guanine-n(1)-)-methyltransferase (m1g-methyltransferase) (tRNA gm37 methyltransferase) protein
1608223..1609014	-	263	285018168	fliR	XALc_1384	-	COG1684NU	flagellar biosynthetic protein flir
2398931..2399722	+	263	285018802	lpxA	XALc_2037	-	COG1043M	UDP-N-acetylglucosamine acyltransferase
2962665..2963456	+	263	285019254	-	XALc_2494	-	COG5343S	hypothetical protein
3212087..3212878	-	263	285019470	wzm	XALc_2710	-	COG1682GM	ABC transporter permease
3655915..3656706	+	263	285019854	uppP	XALc_3094	-	COG1968V	UDP diphosphatase
11354..12145	-	263	386081664	trwF	XALp_3183	-	-	probable conjugal transfer protein
1540962..1541750	-	262	285018117	-	XALc_1333	-	COG1024I	enoyl-CoA hydratase
2020493..2021281	-	262	285018489	hutC	XALc_1714	-	COG2188K	transcriptional regulator
1008302..1009087	-	261	285017684	-	XALc_0889	-	COG3907R	hypothetical protein
1329557..1330342	-	261	285017926	-	XALc_1135	-	COG0084L	hypothetical protein
1646443..1647228	-	261	285018207	flgG	XALc_1423	-	COG4786N	flagellar basal-body rod protein flgg
1694572..1695357	-	261	285018253	-	XALc_1469	-	COG3038C	cytochrome-like transmembrane protein
2134135..2134920	-	261	285018583	kdsB	XALc_1813	-	COG1212M	3-deoxy-manno-octulosonate cytidylyltransferase
3061771..3062556	+	261	285019345	-	XALc_2585	-	COG3137M	hypothetical protein
3555525..3556310	-	261	285019767	-	XALc_3007	-	COG1018C	phenol hydroxylase
392726..393508	-	260	285017169	-	XALc_0351	-	COG1028IQR	short-chain dehydrogenase/reductase
832795..833577	-	260	285017549	-	XALc_0754	-	COG2226H	methyltransferase
1596025..1596807	-	260	285018157	-	XALc_1373	-	COG1192D	chromosome partitioning protein
2144609..2145391	-	260	285018593	sdhB	XALc_1823	-	COG0479C	succinate dehydrogenase catalytic subunit (iron-sulfur) protein
2339054..2339836	+	260	285018752	-	XALc_1985	-	COG1024I	3-hydroxybutyryl-CoA dehydratase
2968788..2969570	+	260	285019260	-	XALc_2500	-	COG3752S	hypothetical protein
88534..89313	+	259	285016888	-	XALc_0067	-	COG1451R	hypothetical protein
132583..133362	+	259	285016920	-	XALc_0099	-	COG0708L	exodeoxyribonuclease III
167439..168218	+	259	285016952	-	XALc_0131	-	COG0204I	xanthomonadin biosynthesis acyltransferase
648635..649414	-	259	285017394	gloB	XALc_0596	-	COG0491R	hydroxyacylglutathione hydrolase
1029342..1030121	-	259	285017707	-	XALc_0912	-	COG1024I	enoyl-CoA hydratase/isomerase
1357205..1357984	+	259	285017948	surE	XALc_1157	-	COG0496R	5'-nucleotidase
3579356..3580135	-	259	285019787	pcaD	XALc_3027	-	COG0596R	3-oxoadipate enol-lactonase
178219..178995	-	258	285016962	-	XALc_0141	-	-	hypothetical protein
636208..636984	-	258	285017386	-	XALc_0580	-	COG4760S	hypothetical protein
1461308..1462084	+	258	285018045	hisF	XALc_1259	-	COG0107E	imidazole glycerol phosphate synthase subunit hisf protein
2379664..2380440	-	258	285018785	map	XALc_2020	-	COG0024J	methionine aminopeptidase
2883366..2884142	-	258	285019186	tolQ	XALc_2426	-	COG0811U	biopolymer transport tolq transmembrane protein
3176285..3177061	-	258	285019438	pssA	XALc_2678	-	COG1183I	CDP-diacylglycerol--serine O-phosphatidyltransferase
3572059..3572835	+	258	285019781	-	XALc_3021	-	COG1414K	IclR family transcriptional regulator
750587..751360	+	257	285017491	-	XALc_0696	-	COG1496S	hypothetical protein
1110091..1110864	+	257	285017777	truA	XALc_0983	-	COG0101J	tRNA pseudouridine synthase a (tRNA-uridine isomeraseI (tRNA pseudouridylate synthaseI protein
1426655..1427428	-	257	285018006	-	XALc_1219	-	COG2226H	methyltransferase
1858384..1859157	-	257	285018347	-	XALc_1569	-	COG5314U	conjugal transfer protein
2054189..2054962	-	257	285018519	-	XALc_1744	-	-	signal peptide
2170979..2171752	-	257	285018620	-	XALc_1850	-	COG1075R	hydrolase
2192144..2192917	+	257	285018642	-	XALc_1873	-	-	is1404 transposase orf b (fragment) protein
2758526..2759299	+	257	285019073	modA	XALc_2311	-	COG0725P	molybdate ABC transporter substrate-binding protein
2952722..2953495	+	257	285019244	-	XALc_2484	-	COG1738S	hypothetical protein
3393608..3394381	-	257	285019628	-	XALc_2868	-	COG1028IQR	short-chain dehydrogenase/reductase
1539027..1539797	-	256	285018115	-	XALc_1331	-	COG1028IQR	3-hydroxyacyl-CoA dehydrogenase
1724997..1725767	+	256	285018285	xsaY	XALc_1501	-	COG4791U	xanthomonas secretion apparatus protein
2878995..2879765	-	256	285019181	-	XALc_2421	-	COG1729S	hypothetical protein
3012949..3013719	-	256	285019299	recO	XALc_2539	-	COG1381L	recombination protein RecO
13370..14137	-	255	285016834	pdxJ	XALc_0013	-	COG0854H	pyridoxal phosphate biosynthetic protein PdxJ
965851..966618	-	255	285017645	-	XALc_0850	-	COG3568R	hypothetical protein
1157122..1157889	-	255	285017821	sufC	XALc_1029	-	COG0396O	iron ABC transporter ATP-binding protein
1652123..1652890	+	255	285018214	flgA	XALc_1430	-	COG1261NO	flagellar basal body p-ring biosynthesis protein
3309291..3310058	-	255	285019551	-	XALc_2791	-	COG2226H	methyltransferase
1584837..1585601	-	254	285018147	-	XALc_1363	-	-	protein precursor
1926113..1926877	-	254	285018409	-	XALc_1631	-	-	hypothetical protein
10959..11720	+	253	285016830	exbB	XALc_0009	-	COG0811U	biopolymer transport protein
393595..394356	-	253	285017170	bioH	XALc_0352	-	COG0596R	carboxylesterase bioh (biotin synthesis protein bioh)
1026199..1026960	-	253	285017703	ate	XALc_0908	-	COG2935O	arginyl-tRNA-protein transferase
1626817..1627578	-	253	285018188	-	XALc_1404	-	COG1028IQR	short-chain dehydrogenase/reductase
1627593..1628354	-	253	285018189	-	XALc_1405	-	COG1028IQR	short chain dehydrogenase oxidoreductase
1691775..1692536	-	253	285018250	-	XALc_1466	-	-	hypothetical protein
2163671..2164432	-	253	285018611	virB9	XALc_1841	-	COG3504U	type IV secretion system protein Virb9
2390546..2391307	+	253	285018795	uppS	XALc_2030	-	COG0020I	UDP pyrophosphate synthase
251524..252282	+	252	285017043	-	XALc_0222	-	-	hypothetical protein
457797..458555	+	252	285017218	-	XALc_0406	-	COG3346S	hypothetical protein
654778..655536	+	252	285017402	-	XALc_0605	-	COG1235R	hypothetical protein
1940682..1941440	+	252	285018418	bdhA	XALc_1641	-	COG0300R	3-hydroxybutyrate dehydrogenase precursor
2248551..2249309	-	252	285018692	-	XALc_1924	-	COG0565J	tRNA/rrna methyltransferase
2416784..2417542	-	252	285018816	rluF	XALc_2051	-	COG1187J	rrna pseudouridine synthase
2463388..2464146	-	252	285018859	-	XALc_2095	-	COG2071R	glutamine amidotransferase
2694980..2695738	+	252	285019025	-	XALc_2263	-	COG0220R	tRNA (guanine-n(7)-)-methyltransferase
2749381..2750139	-	252	285019064	-	XALc_2302	-	-	hypothetical protein
2808687..2809445	-	252	285019113	pilN	XALc_2352	-	COG3166NU	type IV pilus assembly protein PilN
416948..417703	-	251	285017186	-	XALc_0369	-	COG4221R	short-chain dehydrogenase/reductase
505659..506414	+	251	285017262	-	XALc_0451	-	COG1414K	IclR family transcriptional regulator
948831..949586	+	251	285017632	nagQ	XALc_0837	-	COG2188K	GntR family transcriptional regulator
1123859..1124614	+	251	285017790	tpiA	XALc_0996	-	COG0149G	triosephosphate isomerase (tim) (triose-phosphate isomerase) protein
1647323..1648078	-	251	285018208	flgF	XALc_1424	-	COG4787N	flagellar basal-body rod protein flgf
2177062..2177817	+	251	285018627	-	XALc_1857	-	-	hypothetical protein
3543866..3544621	+	251	285019756	-	XALc_2996	-	COG1864F	DNA/rna non-specific endonuclease; protein
620406..621158	+	250	285017372	cvpA	XALc_0566	-	COG1286R	colicin v production protein
754700..755452	-	250	285017494	-	XALc_0699	-	COG1877G	trehalose-phosphatase
1013135..1013887	-	250	285017690	minC	XALc_0895	-	COG0850D	septum site-determining protein minc
1320163..1320915	-	250	285017916	fpr	XALc_1125	-	COG1018C	ferredoxin--nadp reductase (flavodoxin reductase) protein
1761575..1762327	-	250	285018309	albVI	XALc_1526	-	COG3315Q	o-methyltransferase
3080520..3081272	-	250	285019357	-	XALc_2597	-	-	hypothetical protein
3142891..3143643	-	250	285019415	xpsN	XALc_2655	-	-	general secretion pathway protein n
3190272..3191024	-	250	285019451	lpsI	XALc_2691	-	COG1788I	succinyl-CoA:3-ketoacid-coenzyme a transferase subunit A protein
35390..36139	+	249	285016849	-	XALc_0028	-	COG0767Q	ABC transporter permease
654029..654778	+	249	285017401	kdkA	XALc_0604	-	COG0478T	3-deoxy-d-manno-octulosonic acid kinase
1496742..1497491	-	249	285018080	ccmC2	XALc_1296	-	COG0755O	cytochrome C biogenesis protein CcmC
1601503..1602252	-	249	285018163	fliA	XALc_1379	-	COG1191K	RNA polymerase sigma factor for flagellar operon (sigma-f factor) protein
2138441..2139190	-	249	285018587	exbB	XALc_1817	-	COG0811U	biopolymer transport exbb transmembrane protein
2141813..2142562	-	249	285018589	lolD	XALc_1819	-	COG1136V	ABC transporter ATP-binding protein
2434056..2434805	-	249	285018832	gpmA	XALc_2067	-	COG0588G	phosphoglycerate mutase
3587088..3587837	+	249	285019795	-	XALc_3035	-	COG1802K	GntR family transcriptional regulator
3739378..3740127	+	249	285019910	-	XALc_3148	-	-	sapc-related protein
3757039..3757788	-	249	285019924	-	XALc_3162	-	-	hypothetical protein
191016..191762	-	248	285016969	-	XALc_0148	-	-	hypothetical protein
500235..500981	+	248	285017257	-	XALc_0446	-	COG1028IQR	short-chain dehydrogenase/reductase
790808..791554	-	248	285017519	-	XALc_0724	-	COG3836G	hpch/hpai aldolase
1316902..1317648	+	248	285017912	-	XALc_1121	-	-	hypothetical protein
1468656..1469402	+	248	285018052	-	XALc_1266	-	COG2857C	ubiquinol-cytochrome C reductase, cytochrome C1 subunit oxidoreductase
2350025..2350771	+	248	285018764	-	XALc_1997	-	COG3219S	hypothetical protein
2351986..2352732	-	248	285018766	rlmB	XALc_1999	-	COG0566J	tRNA/rrna methyltransferase
2586638..2587384	-	248	285018956	-	XALc_2192	-	COG0744M	peptidoglycan transglycosylase
3006673..3007419	-	248	285019292	-	XALc_2532	-	COG0005F	purine-nucleoside phosphorylase
3197729..3198475	+	248	285019458	etfB	XALc_2698	-	COG2086C	electron transfer flavoprotein beta subunit
3281374..3282120	-	248	285019530	-	XALc_2770	-	COG0861P	terc-family efflux transporter
3553123..3553869	-	248	285019765	natA	XALc_3005	-	COG4555CP	Na+ extrusion ABC transporter ATP-binding protein
15628..16374	-	248	386076378	virB9	XALr_3254	-	-	probable conjugal transfer protein
93499..94242	+	247	285016894	tatC	XALc_0073	-	COG0805U	sec-independent periplasmic protein translocase
673364..674107	+	247	285017422	fabG	XALc_0626	-	COG1028IQR	3-oxoacyl-ACP reductase
1240661..1241404	+	247	285017852	-	XALc_1060	-	COG1024I	enoyl-CoA hydratase/isomerase
2739370..2740113	+	247	285019055	-	XALc_2293	-	COG0726G	polysaccharide deacetylase
280997..281737	+	246	285017073	-	XALc_0252	-	COG1521K	transcriptional regulator
326477..327217	+	246	285017117	-	XALc_0299	-	-	hypothetical protein
1288505..1289245	-	246	285017889	phbB	XALc_1098	-	COG1028IQR	acetoacetyl-CoA reductase
1597768..1598508	-	246	285018159	motA1	XALc_1375	-	COG1291N	flagellar motor protein
2242486..2243226	-	246	285018687	ubiG	XALc_1919	-	COG2227H	3-demethylubiquinone-9 3-methyltransferase (3,4-dihydroxy-5-hexaprenylbenzoate methyltransferase) (dhhb methyltransferase) protein
2639949..2640689	-	246	285018991	cutC	XALc_2228	-	COG3142P	copper homeostasis protein
3404203..3404943	-	246	285019636	Ung	XALc_2876	-	COG0692L	uracil-DNA glycosylase
173038..173775	+	245	285016958	-	XALc_0137	-	COG1028IQR	short-chain dehydrogenase/reductase
339851..340588	-	245	285017128	-	XALc_0310	-	-	hypothetical protein
623829..624566	-	245	285017375	lpxH	XALc_0569	-	COG2908S	UDP-2,3-diacylglucosamine hydrolase
747613..748350	-	245	285017488	-	XALc_0693	-	COG1125E	ABC transporter ATP-binding protein
1475404..1476141	+	245	285018062	-	XALc_1276	-	COG1028IQR	short-chain dehydrogenase/reductase
1672872..1673609	-	245	285018231	aat	XALc_1447	-	COG2360O	leucyl/phenylalanyl-tRNA--protein transferase (leucyltransferase)
3452753..3453490	+	245	285019676	-	XALc_2916	-	-	hypothetical protein
3575607..3576344	-	245	285019784	-	XALc_3024	-	COG1131V	ABC transporter ATP-binding protein
62193..62927	-	244	285016868	pyrF	XALc_0047	-	COG0284F	orotidine 5'-phosphate decarboxylase
650591..651325	+	244	285017397	DNAQ	XALc_0599	-	COG0847L	DNA polymerase III subunit epsilon
945072..945806	-	244	285017628	-	XALc_0833	-	COG1028IQR	pteridin reductase
1460580..1461314	+	244	285018044	hisA	XALc_1258	-	COG0106E	1-(5-phosphoribosyl)-5-[(5-phosphoribosylamino)methylideneamino] imidazole-4-carboxamide isomerase
1702473..1703207	-	244	285018260	-	XALc_1476	-	COG3293L	isxo3 transposase (fragment) protein
1992844..1993578	-	244	285018465	-	XALc_1689	-	COG1054R	hypothetical protein
2506899..2507633	-	244	285018887	hda	XALc_2123	-	COG0593L	DNAa-homolog protein hda
2889271..2890005	-	244	285019192	-	XALc_2432	-	COG0217S	hypothetical protein
2925752..2926486	+	244	285019222	-	XALc_2462	-	COG2968S	hypothetical protein
95333..96064	-	243	285016896	-	XALc_0075	-	COG0518F	glutamine amidotransferase
397018..397749	+	243	285017173	-	XALc_0355	-	COG1040R	amidophosphoribosyltransferase
2610045..2610776	+	243	285018976	-	XALc_2213	-	COG1385S	hypothetical protein
2784444..2785175	+	243	285019094	-	XALc_2333	-	-	hypothetical protein
21169..21900	-	243	386081586	traE	XALq_3222	-	-	probable conjugal transfer protein
490117..490845	-	242	285017248	-	XALc_0436	-	COG0204I	hypothetical protein
3392112..3392840	+	242	285019626	-	XALc_2866	-	-	hypothetical protein
3746028..3746756	-	242	285019916	-	XALc_3154	-	COG1285S	transporter transmembrane protein
483988..484713	-	241	285017241	-	XALc_0429	-	COG1011R	hydrolase
572341..573066	+	241	285017326	rpsC	XALc_0520	-	COG0092J	30S ribosomal protein S3
901965..902690	-	241	285017590	-	XALc_0795	-	COG0689J	ribonuclease PH
1058813..1059538	+	241	285017732	-	XALc_0938	-	COG1028IQR	short-chain dehydrogenase/reductase
3063614..3064339	-	241	285019347	-	XALc_2587	-	COG3279KT	two-component system regulatory protein
3348236..3348961	-	241	285019588	-	XALc_2828	-	COG0745TK	two component system regulatory protein
14556..15281	-	241	386081667	trwJ	XALp_3186	-	-	putative type iv secretion system protein
139827..140549	+	240	285016928	-	XALc_0107	-	COG0463M	glycosyl transferase
313245..313967	+	240	285017104	-	XALc_0284	-	COG0560E	hypothetical protein
2041884..2042606	-	240	285018506	-	XALc_1731	-	COG3115D	cell division protein zipa
2389058..2389780	+	240	285018793	pyrH	XALc_2028	-	COG0528F	uridylate kinase
2506123..2506845	+	240	285018886	-	XALc_2122	-	COG1208MJ	nucleotidyl transferase
3262412..3263134	+	240	285019511	-	XALc_2751	-	-	hypothetical protein
1737631..1738350	+	239	285018294	xapL	XALc_1510	-	-	xsa-associated protein
2103224..2103943	-	239	285018560	-	XALc_1787	-	COG2197TK	LuxR family transcriptional regulator
2153346..2154065	+	239	285018602	pgl	XALc_1832	-	COG0363G	6-phosphogluconolactonase
2519248..2519967	+	239	285018903	-	XALc_2139	-	COG1137R	ABC transporter ATP-binding protein
3039186..3039905	-	239	285019325	-	XALc_2565	-	-	lipoprotein
3128809..3129528	-	239	285019404	-	XALc_2643	-	-	conjugal transfer protein
3582309..3583028	-	239	285019790	pcaH	XALc_3030	-	COG3485Q	protocatechuate 3,4-dioxygenase, beta subunit protein
1544402..1545118	+	238	285018121	dapB	XALc_1337	-	COG0289E	dihydrodipicolinate reductase (dhpr) protein
1762523..1763239	-	238	285018310	albV	XALc_1528	-	COG1484L	isxal4 transposase
2385704..2386420	+	238	285018790	-	XALc_2025	-	COG3121NU	pili assembly chaperone protein
3043520..3044236	-	238	285019329	tzs	XALc_2569	-	COG0324J	isopentenyl transferase
3386867..3387583	+	238	285019622	-	XALc_2862	-	COG4969NU	fimbrial protein pilin
3429110..3429826	+	238	285019655	-	XALc_2895	-	COG1136V	ABC transporter ATP-binding protein
3667093..3667809	-	238	285019865	-	XALc_4	-	-	hypothetical protein
2035893..2036606	-	237	285018502	-	XALc_1727	-	-	protein
2434980..2435693	+	237	285018833	nfi	XALc_2068	-	COG1515L	deoxyribonuclease v protein
3284165..3284878	-	237	285019533	-	XALc_2773	-	COG0745TK	two-component system regulatory protein
2165..2878	-	237	386076362	-	XALr_3238	-	-	putative zinc metalloproteinase
975947..976657	-	236	285017655	ompR	XALc_0860	-	COG0745TK	two-component system regulatory protein, ompr family
2052066..2052776	-	236	285018517	-	XALc_1742	-	COG2197TK	LuxR family transcriptional regulator
2347944..2348654	+	236	285018761	phoU	XALc_1994	-	COG0704P	phosphate transport system regulatory protein, phou
2982535..2983245	+	236	285019273	-	XALc_2513	-	COG1187J	pseudouridylate synthase
18885..19595	-	236	386076383	virB5	XALr_3258	-	-	probable conjugal transfer protein
17339..18046	-	235	285016838	-	XALc_0017	-	-	hypothetical protein
1950788..1951495	+	235	285018428	sodA	XALc_1651	-	COG0605P	superoxide dismutase
2241792..2242499	-	235	285018686	gph	XALc_1918	-	COG0546R	phosphoglycolate phosphatase
2315661..2316368	+	235	285018734	-	XALc_1967	-	COG2207K	transcriptional regulator transcription regulator protein
2698632..2699339	+	235	285019029	-	XALc_2267	-	COG0179Q	fumarylacetoacetate hydrolase family protein
3707532..3708239	-	235	285019889	-	XALc_3127	-	-	hypothetical protein
651412..652116	-	234	285017398	-	XALc_0600	-	COG0631T	serine/threonine specific protein phosphatase
1118508..1119212	+	234	285017785	-	XALc_0991	-	COG3794C	hypothetical protein
2086088..2086792	+	234	285018543	-	XALc_1768	-	COG0745TK	two-component system regulatory protein
2241067..2241771	-	234	285018685	-	XALc_1917	-	COG1562I	hypothetical protein
2410870..2411574	+	234	285018811	-	XALc_2046	-	-	hypothetical protein
2668585..2669289	-	234	285019009	-	XALc_2246	-	COG1214O	glycoprotease
3266777..3267481	+	234	285019515	-	XALc_2755	-	-	hypothetical protein
926217..926918	+	233	285017611	lipB	XALc_0816	-	COG0321H	lipoyltransferase
1009403..1010104	+	233	285017685	-	XALc_0890	-	COG0745TK	two-component systel regulatory protein
1354090..1354791	+	233	285017944	ispD	XALc_1153	-	COG1211I	2-c-methyl-d-erythritol 4-phosphate cytidylyltransferase (4-diphosphocytidyl-2c-methyl-d-erythritol synthase) (mep cytidylyltransferase) (mct) protein
2338190..2338891	-	233	285018751	-	XALc_1984	-	COG0545O	peptidyl-prolyl cis-trans isomerase transmembrane protein
3491785..3492486	+	233	285019718	-	XALc_2958	-	COG1215M	hypothetical protein
552937..553635	+	232	285017310	rplA	XALc_0504	-	COG0081J	50S ribosomal protein L1
1527230..1527928	-	232	285018104	-	XALc_1320	-	COG4229C	haloacid dehalogenase-like hydrolase
1645721..1646419	-	232	285018206	flgH	XALc_1422	-	COG2063N	flagellar l-ring protein precursor (basal body l-ring protein)
2787919..2788617	+	232	285019097	-	XALc_2336	-	-	hypothetical protein
3199592..3200290	+	232	285019460	-	XALc_2700	-	COG0451MG	hypothetical protein
3460060..3460758	-	232	285019685	rsuA	XALc_2925	-	COG1187J	ribosomal small subunit pseudouridine synthase a protein
150602..151297	+	231	285016937	-	XALc_0116	-	-	hypothetical protein
970000..970695	-	231	285017650	-	XALc_0855	-	COG1814S	hypothetical protein
1296514..1297209	+	231	285017896	-	XALc_1105	-	COG0625O	glutathione s-transferase
1336517..1337212	+	231	285017932	-	XALc_1141	-	COG2885M	hypothetical protein
1497607..1498302	-	231	285018081	ccmB	XALc_1297	-	COG2386O	cytochrome C biogenesis protein CcmB
1724033..1724728	+	231	285018283	xsaW	XALc_1499	-	COG4790U	xanthomonas secretion apparatus protein
2759308..2760003	+	231	285019074	modB	XALc_2312	-	COG4149P	molybdate ABC transporter permease
3012027..3012722	+	231	285019298	-	XALc_2538	-	COG0745TK	two-component system regulatory protein
3224985..3225680	-	231	285019483	bioD	XALc_2723	-	COG0132H	dethiobiotin synthase
3455934..3456629	-	231	285019680	metI	XALc_2920	-	COG2011P	D-methionine ABC transporter permease
10445..11140	-	231	386081575	stbB	XALq_3211	-	-	putative stable plasmid inheritance protein
2100645..2101337	-	230	285018558	-	XALc_1785	-	COG4359E	phosphoserine phosphatase
12172..12864	-	230	386081665	trwG	XALp_3184	-	-	probable conjugal transfer protein
314717..315406	-	229	285017106	-	XALc_0286	-	COG0664T	cap-like protein
631665..632354	-	229	285017381	phoB	XALc_0575	-	COG0745TK	two-component system regulatory protein phob
766205..766894	+	229	285017501	-	XALc_0706	-	COG1136V	ABC transporter ATP-binding protein
1842250..1842939	-	229	285018336	-	XALc_1554	-	COG0745TK	LuxR family transcriptional regulator
2316447..2317136	-	229	285018735	-	XALc_1968	-	COG0637R	haloacid dehalogenase
2340227..2340916	+	229	285018754	nth	XALc_1987	-	COG0177L	endonuclease III protein
2548350..2549039	+	229	285018925	-	XALc_2161	-	COG0325R	alanine racemase
2944677..2945366	-	229	285019237	nadD	XALc_2477	-	COG1057H	nicotinamide-nucleotide adenylyltransferase
3268503..3269192	+	229	285019517	-	XALc_2757	-	-	hypothetical protein
3549217..3549906	-	229	285019761	gst	XALc_3001	-	COG0625O	glutathione transferase
3584967..3585656	-	229	285019793	pcaI	XALc_3033	-	COG1788I	3-oxoadipate coa-transferase subunit A protein
425510..426196	-	228	285017193	-	XALc_0376	-	-	hypothetical protein
2065779..2066465	+	228	285018532	-	XALc_1757	-	COG5587S	chp02453
3311565..3312251	-	228	285019553	-	XALc_2793	-	-	hypothetical protein
3406760..3407446	-	228	285019639	FtsE	XALc_2879	-	COG2884D	ABC transporter ATP-binding protein
273614..274297	+	227	285017066	phoP	XALc_0245	-	COG0745TK	two-component system regulatory protein phop
716181..716864	+	227	285017456	-	XALc_0661	-	COG0745TK	two-component system regulatory protein
1126339..1127022	+	227	285017794	nuoC	XALc_1001	-	COG0852C	NADH-quinone oxidoreductase chain c (nadh dehydrogenaseI chain c) (ndh-1, chain c) (nuo3) oxidoreductase
2512230..2512913	+	227	285018894	-	XALc_2130	-	-	hypothetical protein
2513567..2514250	+	227	285018895	-	XALc_2131	-	-	hypothetical protein
3014848..3015531	-	227	285019301	rnc	XALc_2541	-	COG0571K	ribonuclease III protein
1649503..1650183	-	226	285018210	flgD	XALc_1426	-	COG1843N	flagellar hook capping protein flgd
1792495..1793175	-	226	285018321	-	XALc_1539	-	-	phage-related protein precursor
446658..447335	-	225	285017208	-	XALc_0396	-	COG0705R	hypothetical protein
1357981..1358658	+	225	285017949	pcm	XALc_1158	-	COG2518O	L-isoaspartate O-methyltransferase
2014031..2014708	-	225	285018484	-	XALc_1709	-	-	protein
2878268..2878945	-	225	285019180	NrdG	XALc_2420	-	COG0602O	organic radical activating enzyme protein
2952043..2952720	+	225	285019243	-	XALc_2483	-	COG2928S	hypothetical protein
3009142..3009819	-	225	285019295	-	XALc_2535	-	COG2761Q	hypothetical protein
10185..10859	+	224	285016829	-	XALc_0008	-	COG0810M	TonB protein
67820..68494	+	224	285016872	-	XALc_0051	-	COG1462M	hypothetical protein
420553..421227	-	224	285017189	radC	XALc_0372	-	COG2003L	DNA repair protein radc
1377634..1378308	-	224	285017968	-	XALc_1179	-	-	hypothetical protein
1951645..1952319	-	224	285018429	-	XALc_1652	-	COG3122S	hypothetical protein
2232690..2233364	+	224	285018678	-	XALc_1910	-	-	signal peptide protein
3417882..3418556	+	224	285019647	-	XALc_2887	-	-	CRISPR-associated protein Cas5d
24632..25303	-	223	285016844	-	XALc_0023	-	-	hypothetical protein
678519..679190	+	223	285017427	tmk	XALc_0631	-	COG0125F	thymidylate kinase (dtmp kinase) protein
1893963..1894634	-	223	285018381	cmk	XALc_1603	-	COG0283F	cytidylate kinase
2584071..2584742	+	223	285018953	-	XALc_2189	-	COG1272R	membrane protein, hemolysin III homolog
2808019..2808690	-	223	285019112	pilO	XALc_2351	-	COG3167NU	pilus iv assembly membrane protein pilo
3034830..3035501	+	223	285019321	-	XALc_2561	-	-	hypothetical protein
278861..279529	-	222	285017070	-	XALc_0249	-	COG3228S	hypothetical protein
305720..306388	+	222	285017096	rpe	XALc_0276	-	COG0036G	ribulose-phosphate 3-epimerase
1790323..1790991	-	222	285018318	-	XALc_1536	-	-	f pilin acetylation protein
3285699..3286367	+	222	285019535	-	XALc_2775	-	COG4181Q	ABC transporter ATP-binding protein
3487006..3487674	+	222	285019713	-	XALc_2953	-	-	hypothetical protein
29546..30214	+	222	386081596	-	XALq_3232	-	-	putative resolvase protein
22584..23252	-	222	386081676	-	XALp_3195	-	-	putative dna-methyltransferase protein
68883..69548	+	221	285016874	-	XALc_0053	-	COG4380S	lipoprotein
122479..123144	-	221	285016912	-	XALc_0091	-	COG2197TK	LuxR family transcriptional regulator
201166..201831	+	221	285016978	-	XALc_0157	-	COG2945R	hydrolase
825442..826107	-	221	285017544	-	XALc_0749	-	COG1309K	TetR family transcriptional regulator
2877496..2878161	-	221	285019179	exsB	XALc_2419	-	COG0603R	ExsB family transcriptional regulator
3051304..3051969	-	221	285019336	-	XALc_2576	-	COG3159S	hypothetical protein
3064443..3065108	-	221	285019348	-	XALc_2588	-	COG0400R	carboxylesterase
36748..37410	+	220	285016851	-	XALc_0030	-	COG2854Q	ABC transporter substrate-binding protein
102366..103028	-	220	285016901	-	XALc_0080	-	COG1636S	hypothetical protein
441605..442267	-	220	285017203	-	XALc_0391	-	-	hypothetical protein
824644..825306	-	220	285017543	-	XALc_0748	-	COG2518O	protein-L-isoaspartate O-methyltransferase
1097205..1097867	-	220	285017766	-	XALc_0972	-	COG0412Q	carboxymethylenebutenolidase (dienelactone hydrolase) (dlh) protein
1110861..1111523	+	220	285017778	trpF	XALc_0984	-	COG0135E	n-(5'-phosphoribosyl)anthranilate isomerase (ec ) (prai) protein
1273334..1273996	-	220	285017876	-	XALc_1083	-	COG1403V	hypothetical protein
1696049..1696711	+	220	285018255	-	XALc_1471	-	COG2801L	transposase Isrso12
1709357..1710019	-	220	285018268	orgB	XALc_1484	-	-	oxygen-regulated invasion protein orgb
2058067..2058729	+	220	285018526	-	XALc_1751	-	COG0288P	carbonic anhydrase
[truncated: 1,215 more rows]
