# Supplementary material for: Obligate Insect Endosymbionts Exhibit Increased Ortholog Length Variation and Loss of Large Accessory Proteins Concurrent with Genome Shrinkage
Source: Genome Biol Evol. 2014 Mar 26;6(4):763–75. doi: 10.1093/gbe/evu055 (PMC4007534; doi:10.1093/gbe/evu055)
Supplement: Supplementary Data [file supp_evu055_Supplementary_Materials_S7.xlsx]

## Sheet: Flavobacteriaceae
Gene	Genome_ID	Protein_Accession_Number
aspC	ranch2	442315215
aspC	smgwss	161833807
atpD	ranch1	407450940
atpD	ranch2	442315575
atpF	fbal	126662881
dnaK	madar	357421066
dnaK	bpaa	471332040
groES	bpaa	471332062
groES	smcari	307128677
gyrB	ranch1	407452517
gyrB	ranch2	442315002
ksgA	fbal	126662912
lpdA	madar	357421075
obg	smdmin	293977893
rsmI	bpaa	471331978
pdhB	smdmin	293977920
prfA	bpaa	471331770
rplA	bpaa	471332087
rpIK	smdsem	256370641
rplL	smdsem	256370638
rplP	bgiga	387907150
rplT	ranch1	407452603
rplT	ranch2	442315077
rpmE	smgwss	161833814
rpsB	ranagd	386321052
rpsB	ranch1	407451167
rpsB	ranch2	442313765
rpsD	bge	262341037
rpsH	ranch1	407451755
rpsH	ranch2	442314422
rpsK	smdsem	256370801
serS	bge	262341206
sucA	ranch1	407452378
sucA	ranch2	442314903
sucD	madar	357421224
sufE	madar	357421162
trmE	ranaym	416111374
truA	fjoh	146302394

## Sheet: Enterobacteriaceae
Gene	Genome_ID	Protein_Accession_Number
rplT	baphBp	27904625
cysS	baphBp	27904909
cysS	erwamy	292487539
cysS	panvag	308185969
rplL	baphSg	30410810
gapA	baumHc	94676632
rpsO	baumHc	94676987
rplN	baumHc	94676978
rplN	yerent	386310740
rplN	erwEjp	385786316
asnC	entclo	296103067
efp	entclo	296100916
efp	erwEjp	385786076
efp	sersym	374313864
efp	bapAPS	15616649
efp	baph5A	219681407
rnc	entclo	296104242
rnc	salent	198245284
suhB	erwamy	292489068
trmE	erwamy	292490141
trmE	erwEjp	385786608
trmE	salent	198243069
trmE	riesia	295698382
prsA	erwamy	292488084
prsA	erwpyr	259908622
prsA	panvag	308186581
prsA	shigfl	384542846
prsA	sersym	374314152
smpB	erwamy	292489114
smpB	salent	198245783
smpB	yerpes	162421221
rplD	erwEjp	385786325
rplD	entclo	296105027
rplE	erwEjp	385786314
rplE	riesia	295698637
rplK	erwEjp	385786798
rplK	riesia	295698612
clpP	erwEjp	385787570
clpP	salent	198242637
fldA	erwpyr	259909100
fldA	salent	198242446
fldA	shigbo	187734245
fldA	shigfl	384542208
rplP	glapsy	476416696
rpsG	glapsy	476416381
dnaN	glapsy	476411544
dnaN	panvag	308188764
rplS	morPCI	339477999
rpsB	panvag	308185740
rpsB	shigfl	384541739
rpsB	erwEjp	385785678
frr	panvag	308185743
frr	xenbov	290473660
frr	erwamy	292489224
rpoA	riesia	295698626
rpsF	riesia	295698470
yrbA	salbon	340000864
yrbA	sersym	374314314
yrbA	shigbo	187731889
yrbA	shigdy	82778504
yrbA	shigfl	384544786
pth	salbon	339999614
pth	yerpes	162419541
dnaQ	salent	198244203
dnaQ	shigfl	384541782
dnaQ	sersym	374313990
rplF	sersym	374314372
rplF	baphTu	219682410
rplF	baph5A	219681855
rpsD	sersym	374314381
rpsD	erwEjp	385786302
lpdA	shigfl	384541693
rpsP	shigfl	384544232
mnmA	shigfl	384542781
mnmA	BaJF98	384226592
mnmA	baJF99	414562619
rplM	shigfl	384544823
rplM	baphSg	30410821
rplM	morPCV	479324145
ydhD	xennem	300722830
